# Supplementary material for: Evaluating the clinical relevance of the enterotypes in the Estonian microbiome cohort
Source: Front Genet. 2022 Aug 17;13:917926. doi: 10.3389/fgene.2022.917926 (PMC9428584; doi:10.3389/fgene.2022.917926)
Supplement: Supplementary file 2 [file DataSheet2.xlsx]

## Sheet: Description
	Description of the supplementary tables
1	Table 1A. Results of the association analysis between the phenotypic factors and clusters (ETs/CTs)
	The results of the association analysis. The contnuous variables were associated with the phenotype using linear regression, binary variables using logistic regression and categorical variables using chi-squared test. The models are adjusted for the covariates listed in the column "Covariates". The p-values for binary and continuous outcomes correspond to the likelihood ratio test comparing the m…
2	Table 1B. Characterization of the phenotype between the clusters
	Averages of the phenotypic factors by the clusters. Continuous measures are shown as means and sd, binary and categorical factors as counts and percentages.
4	Table 2. Results of the analysis for drug confounding
	The results of the logistic regression models adjusted for the covariates listed in the column "Covariates". The p-values corresponds to the likelihood ratio test comparing the model additionally including clustering as a covariate with the "null" model including covariates only.
5	Table 3A. Results of the analysis of differences in disease subtype distribution
	The results of the chi-squared test testing for differences in subdiagnosis distibutions between the clusters.
6	Table 3B. Disease subtype distributions between the clusters
	The distribution of disease subtypes by community types and enterotypes for the statistically significant outcomes.
7	Table 4A. Results of the survival analysis
	The results of the Cox proportional hazard models for prevalent diseases adjusted for the covariates listed in the column "Covariates". Column "prevalent_cases_removed" refers to the diagnosis that were used as an exclusion criteria for the subjects to be used for the analysis. Column "PH_assumption" refers to the tests of proportional hazards assumption. The p-values corresponds to the likelihoo…
8	Table 4B. Cox proportional hazards model output for the statistically significant outcomes

## Sheet: Table 1A
factor_group	analysis_factor	factor_name	Model	Population	Covariates	p.value	FDR	AIC
Dietary	Adds salt	Adds salt	Community type model	Full population	-	0.0409743	0.166054	6953.02
Dietary	Adds salt	Adds salt	Enterotype model	Full population	-	0.000333224	0.00592113	6942.97
Dietary	Adds salt	Adds salt	Gradient model	Full population	-	0.636402	0.848536	6956.78
Dietary	Boiled vegetables	Boiled vegetables	Community type model	Full population	-	0.759886	0.882079	10635.1
Dietary	Boiled vegetables	Boiled vegetables	Enterotype model	Full population	-	0.730036	0.867516	10632.3
Dietary	Boiled vegetables	Boiled vegetables	Gradient model	Full population	-	0.616671	0.842283	10630.7
Dietary	Bread	Bread	Community type model	Full population	-	0.0312961	0.139027	9115.26
Dietary	Bread	Bread	Enterotype model	Full population	-	0.0281691	0.138448	9114.74
Dietary	Bread	Bread	Gradient model	Full population	-	4.02616e-05	0.00128837	9103.01
Dietary	Coffee	Coffee	Community type model	Full population	-	0.137542	0.353124	8425.86
Dietary	Coffee	Coffee	Enterotype model	Full population	-	0.467679	0.666875	8427.32
Dietary	Coffee	Coffee	Gradient model	Full population	-	0.0373535	0.204078	8422.5
Dietary	Compote, jams	Compote, jams	Community type model	Full population	-	0.234362	0.473844	9975.55
Dietary	Compote, jams	Compote, jams	Enterotype model	Full population	-	0.0261644	0.138448	9969.83
Dietary	Compote, jams	Compote, jams	Gradient model	Full population	-	0.338173	0.658702	9974.21
Dietary	Dairy	Dairy	Community type model	Full population	-	0.231307	0.473844	11289.5
Dietary	Dairy	Dairy	Enterotype model	Full population	-	0.55968	0.735316	11289.9
Dietary	Dairy	Dairy	Gradient model	Full population	-	0.715321	0.891531	11288.9
Dietary	eatingHabit_name	Eating habit	Community type model	Full population	-	0.220163	0.466585	#N/A
Dietary	eatingHabit_name	Eating habit	Enterotype model	Full population	-	0.253021	0.491157	#N/A
Dietary	Eggs	Eggs	Community type model	Full population	-	0.155185	0.381359	9949.54
Dietary	Eggs	Eggs	Enterotype model	Full population	-	0.0458707	0.20242	9946.04
Dietary	Eggs	Eggs	Gradient model	Full population	-	0.127083	0.395454	9947.88
Dietary	Fish	Fish	Community type model	Full population	-	0.0591547	0.207042	9343.07
Dietary	Fish	Fish	Enterotype model	Full population	-	0.343248	0.56636	9346.03
Dietary	Fish	Fish	Gradient model	Full population	-	0.734528	0.891531	9346.05
Dietary	Fresh fruit, berries	Fresh fruit, berries	Community type model	Full population	-	3.61311e-06	0.000119233	10671.9
Dietary	Fresh fruit, berries	Fresh fruit, berries	Enterotype model	Full population	-	3.73239e-06	0.000123169	10673.5
Dietary	Fresh fruit, berries	Fresh fruit, berries	Gradient model	Full population	-	0.799159	0.932352	10696.5
Dietary	Fresh vegetables	Fresh vegetables	Community type model	Full population	-	0.0262217	0.127076	11249.4
Dietary	Fresh vegetables	Fresh vegetables	Enterotype model	Full population	-	0.0554301	0.227461	11250.6
Dietary	Fresh vegetables	Fresh vegetables	Gradient model	Full population	-	0.454613	0.75432	11253.8
Dietary	Meat	Meat	Community type model	Full population	-	0.0490824	0.188967	10384.4
Dietary	Meat	Meat	Enterotype model	Full population	-	0.0123183	0.086228	10381.1
Dietary	Meat	Meat	Gradient model	Full population	-	0.0805721	0.316634	10384.9
Dietary	Meat products (wieners, sausages)	Meat products (wieners, sausages)	Community type model	Full population	-	0.0126176	0.0737924	11173.4
Dietary	Meat products (wieners, sausages)	Meat products (wieners, sausages)	Enterotype model	Full population	-	0.00440303	0.0484333	11171.3
Dietary	Meat products (wieners, sausages)	Meat products (wieners, sausages)	Gradient model	Full population	-	0.447348	0.75432	11179.5
Dietary	Porridge, muesli	Porridge, muesli	Community type model	Full population	-	0.00272329	0.0273513	11462.7
Dietary	Porridge, muesli	Porridge, muesli	Enterotype model	Full population	-	0.00499859	0.0502033	11464.3
Dietary	Porridge, muesli	Porridge, muesli	Gradient model	Full population	-	0.555504	0.813287	11472.6
Dietary	Potatoes	Potatoes	Community type model	Full population	-	0.0618887	0.210448	9471
Dietary	Potatoes	Potatoes	Enterotype model	Full population	-	0.116032	0.344889	9471.67
Dietary	Potatoes	Potatoes	Gradient model	Full population	-	0.217429	0.529391	9472.46
Dietary	Rice, pasta	Rice, pasta	Community type model	Full population	-	0.310508	0.531314	7963.88
Dietary	Rice, pasta	Rice, pasta	Enterotype model	Full population	-	0.00736343	0.0629983	7954.83
Dietary	Rice, pasta	Rice, pasta	Gradient model	Full population	-	0.157054	0.451027	7960.66
Dietary	Soft drinks	Soft drinks	Community type model	Full population	-	5.26771e-05	0.00110622	8772.23
Dietary	Soft drinks	Soft drinks	Enterotype model	Full population	-	0.0250232	0.138448	8785.78
Dietary	Soft drinks	Soft drinks	Gradient model	Full population	-	0.960943	0.992348	8791.16
Dietary	Sweets	Sweets	Community type model	Full population	-	0.00348766	0.0296392	11016.2
Dietary	Sweets	Sweets	Enterotype model	Full population	-	0.101157	0.343637	11023.3
Dietary	Sweets	Sweets	Gradient model	Full population	-	0.0293937	0.193365	11021.2
Dietary	Tea	Tea	Community type model	Full population	-	0.952029	0.956168	7616.1
Dietary	Tea	Tea	Enterotype model	Full population	-	0.930223	0.972315	7612.65
Dietary	Tea	Tea	Gradient model	Full population	-	0.841199	0.950607	7610.76
Dietary	Whitebread	Whitebread	Community type model	Full population	-	0.205581	0.455871	8046.73
Dietary	Whitebread	Whitebread	Enterotype model	Full population	-	0.125938	0.344889	8044.5
Dietary	Whitebread	Whitebread	Gradient model	Full population	-	0.0704676	0.297825	8043.37
Diseases	L70	Acne (L70)	Community type model	Full population	-	0.430223	0.641617	1765.12
Diseases	L70	Acne (L70)	Community type model	Full population	Gender/BMI/Age/Stool consistency	0.468524	0.66279	1302.07
Diseases	L70	Acne (L70)	Enterotype model	Full population	-	0.197457	0.428056	1761.7
Diseases	L70	Acne (L70)	Enterotype model	Full population	Gender/BMI/Age/Stool consistency	0.185892	0.513417	1298.26
Diseases	L70	Acne (L70)	Gradient model	Full population	-	0.0700437	0.297825	1759.67
Diseases	K35	Acute appendicitis (K35)	Community type model	Full population	-	0.0688367	0.227161	499.498
Diseases	K35	Acute appendicitis (K35)	Community type model	Full population	Gender/BMI/Age/Stool consistency	0.203603	0.481103	486.685
Diseases	K35	Acute appendicitis (K35)	Enterotype model	Full population	-	0.00681461	0.0605452	494.229
Diseases	K35	Acute appendicitis (K35)	Enterotype model	Full population	Gender/BMI/Age/Stool consistency	0.035548	0.269198	481.953
Diseases	K35	Acute appendicitis (K35)	Gradient model	Full population	-	0.533552	0.807538	501.818
Diseases	J20	Acute bronchitis (J20)	Community type model	Full population	-	0.0102637	0.0677403	2676.77
Diseases	J20	Acute bronchitis (J20)	Community type model	Full population	Gender/BMI/Age/Stool consistency	0.0419446	0.174389	2523.52
Diseases	J20	Acute bronchitis (J20)	Enterotype model	Full population	-	0.0333648	0.160568	2679.19
Diseases	J20	Acute bronchitis (J20)	Enterotype model	Full population	Gender/BMI/Age/Stool consistency	0.0513786	0.328299	2523.49
Diseases	J20	Acute bronchitis (J20)	Gradient model	Full population	-	0.0197508	0.17016	2678.55
Diseases	J02	Acute pharyngitis (J02)	Community type model	Full population	-	0.130318	0.350591	2593.97
Diseases	J02	Acute pharyngitis (J02)	Community type model	Full population	Gender/BMI/Age/Stool consistency	0.218183	0.481103	2478.82
Diseases	J02	Acute pharyngitis (J02)	Enterotype model	Full population	-	0.0281081	0.138448	2589.94
Diseases	J02	Acute pharyngitis (J02)	Enterotype model	Full population	Gender/BMI/Age/Stool consistency	0.0695823	0.335432	2475.25
Diseases	J02	Acute pharyngitis (J02)	Gradient model	Full population	-	0.0192645	0.17016	2589.6
Diseases	J03	Acute tonsillitis (J03)	Community type model	Full population	-	0.444176	0.649397	1584.01
Diseases	J03	Acute tonsillitis (J03)	Community type model	Full population	Gender/BMI/Age/Stool consistency	0.671893	0.845433	1497.9
Diseases	J03	Acute tonsillitis (J03)	Enterotype model	Full population	-	0.234343	0.466667	1580.83
Diseases	J03	Acute tonsillitis (J03)	Enterotype model	Full population	Gender/BMI/Age/Stool consistency	0.35528	0.656125	1494.18
Diseases	J03	Acute tonsillitis (J03)	Gradient model	Full population	-	0.0622599	0.280149	1578.26
Diseases	N10	Acute tubulo-interstitial nephritis (N10)	Community type model	Full population	-	0.0271132	0.12782	527.934
Diseases	N10	Acute tubulo-interstitial nephritis (N10)	Community type model	Full population	Gender/BMI/Age/Stool consistency	0.0308586	0.162709	486.31
Diseases	N10	Acute tubulo-interstitial nephritis (N10)	Enterotype model	Full population	-	0.0643624	0.239802	529.4
Diseases	N10	Acute tubulo-interstitial nephritis (N10)	Enterotype model	Full population	Gender/BMI/Age/Stool consistency	0.0580921	0.328299	487.263
Diseases	N10	Acute tubulo-interstitial nephritis (N10)	Gradient model	Full population	-	0.000141232	0.00351511	518.4
Diseases	H25	Age-related cataract (H25)	Community type model	Full population	-	0.582545	0.786947	1790.78
Diseases	H25	Age-related cataract (H25)	Community type model	Full population	Gender/BMI/Age/Stool consistency	0.402126	0.598033	834.671
Diseases	H25	Age-related cataract (H25)	Enterotype model	Full population	-	0.373673	0.59314	1787.67
Diseases	H25	Age-related cataract (H25)	Enterotype model	Full population	Gender/BMI/Age/Stool consistency	0.860263	0.90112	834.399
Diseases	H25	Age-related cataract (H25)	Gradient model	Full population	-	0.543276	0.809591	1787.27
Diseases	J45	Asthma (J45)	Community type model	Full population	-	0.0355089	0.151899	1581.92
Diseases	J45	Asthma (J45)	Community type model	Full population	Gender/BMI/Age/Stool consistency	0.0375914	0.174389	1514.49
Diseases	J45	Asthma (J45)	Enterotype model	Full population	-	0.21519	0.454221	1585.16
Diseases	J45	Asthma (J45)	Enterotype model	Full population	Gender/BMI/Age/Stool consistency	0.245407	0.605211	1517.85
Diseases	J45	Asthma (J45)	Gradient model	Full population	-	0.240646	0.545759	1584.85
Diseases	I70	Atherosclerosis (I70)	Community type model	Full population	-	0.640125	0.816955	409.569
Diseases	I70	Atherosclerosis (I70)	Community type model	Full population	Gender/BMI/Age/Stool consistency	0.631978	0.845433	280.128
Diseases	I70	Atherosclerosis (I70)	Enterotype model	Full population	-	0.170165	0.39308	404.553
Diseases	I70	Atherosclerosis (I70)	Enterotype model	Full population	Gender/BMI/Age/Stool consistency	0.713178	0.811065	278.023
Diseases	I70	Atherosclerosis (I70)	Gradient model	Full population	-	0.488436	0.781497	405.615
Diseases	L20	Atopic dermatitis (L20)	Community type model	Full population	-	0.791226	0.900233	790.394
Diseases	L20	Atopic dermatitis (L20)	Community type model	Full population	Gender/BMI/Age/Stool consistency	0.875693	0.940559	763.436
Diseases	L20	Atopic dermatitis (L20)	Enterotype model	Full population	-	0.305564	0.526756	785.72
Diseases	L20	Atopic dermatitis (L20)	Enterotype model	Full population	Gender/BMI/Age/Stool consistency	0.348065	0.656125	758.54
Diseases	L20	Atopic dermatitis (L20)	Gradient model	Full population	-	0.600573	0.842283	785.817
Diseases	I48	Atrial fibrillation and flutter (I48)	Community type model	Full population	-	0.116681	0.335858	1019.24
Diseases	I48	Atrial fibrillation and flutter (I48)	Community type model	Full population	Gender/BMI/Age/Stool consistency	0.00548781	0.106098	768.009
Diseases	I48	Atrial fibrillation and flutter (I48)	Enterotype model	Full population	-	0.84185	0.933175	1022.29
Diseases	I48	Atrial fibrillation and flutter (I48)	Enterotype model	Full population	Gender/BMI/Age/Stool consistency	0.239164	0.605211	775.797
Diseases	I48	Atrial fibrillation and flutter (I48)	Gradient model	Full population	-	0.738582	0.891531	1020.52
Diseases	D12	Benign neoplasm of colon, rectum, anus and anal canal (D12)	Community type model	Full population	-	0.130863	0.350591	319.197
Diseases	D12	Benign neoplasm of colon, rectum, anus and anal canal (D12)	Community type model	Full population	Gender/BMI/Age/Stool consistency	0.370559	0.56559	266.406
Diseases	D12	Benign neoplasm of colon, rectum, anus and anal canal (D12)	Enterotype model	Full population	-	0.28913	0.517745	319.812
Diseases	D12	Benign neoplasm of colon, rectum, anus and anal canal (D12)	Enterotype model	Full population	Gender/BMI/Age/Stool consistency	0.549066	0.723769	265.478
Diseases	D12	Benign neoplasm of colon, rectum, anus and anal canal (D12)	Gradient model	Full population	-	0.243643	0.545759	318.934
Diseases	N20	Calculus of kidney and ureter (N20)	Community type model	Full population	-	0.686948	0.84407	702.559
Diseases	N20	Calculus of kidney and ureter (N20)	Community type model	Full population	Gender/BMI/Age/Stool consistency	0.296754	0.537867	656.602
Diseases	N20	Calculus of kidney and ureter (N20)	Enterotype model	Full population	-	0.218837	0.454221	697.786
Diseases	N20	Calculus of kidney and ureter (N20)	Enterotype model	Full population	Gender/BMI/Age/Stool consistency	0.365887	0.656125	655.5
Diseases	N20	Calculus of kidney and ureter (N20)	Gradient model	Full population	-	0.450021	0.75432	698.255
Diseases	B37	Candidiasis (B37)	Community type model	Women subpopulation	-	0.0120192	0.0737581	2139.55
Diseases	B37	Candidiasis (B37)	Community type model	Women subpopulation	BMI/Age/Stool consistency	0.0451007	0.174389	1984.81
Diseases	B37	Candidiasis (B37)	Enterotype model	Women subpopulation	-	0.84501	0.933175	2148.07
Diseases	B37	Candidiasis (B37)	Enterotype model	Women subpopulation	BMI/Age/Stool consistency	0.655791	0.776243	1989.7
Diseases	B37	Candidiasis (B37)	Gradient model	Women subpopulation	-	0.743214	0.891531	2146.3
Diseases	K80	Cholelithiasis (K80)	Community type model	Full population	-	0.0992774	0.294014	1260.89
Diseases	K80	Cholelithiasis (K80)	Community type model	Full population	Gender/BMI/Age/Stool consistency	0.0804873	0.259348	1115.79
Diseases	K80	Cholelithiasis (K80)	Enterotype model	Full population	-	0.408165	0.612247	1262.89
Diseases	K80	Cholelithiasis (K80)	Enterotype model	Full population	Gender/BMI/Age/Stool consistency	0.39578	0.656125	1118.25
Diseases	K80	Cholelithiasis (K80)	Gradient model	Full population	-	0.969189	0.992348	1262.68
Diseases	J35	Chronic diseases of tonsils and adenoids (J35)	Community type model	Full population	-	0.163234	0.386102	2791.85
Diseases	J35	Chronic diseases of tonsils and adenoids (J35)	Community type model	Full population	Gender/BMI/Age/Stool consistency	0.162016	0.443158	2522.91
Diseases	J35	Chronic diseases of tonsils and adenoids (J35)	Enterotype model	Full population	-	0.0473189	0.20242	2788.27
Diseases	J35	Chronic diseases of tonsils and adenoids (J35)	Enterotype model	Full population	Gender/BMI/Age/Stool consistency	0.132559	0.404653	2521.41
Diseases	J35	Chronic diseases of tonsils and adenoids (J35)	Gradient model	Full population	-	0.00326727	0.0522763	2783.72
Diseases	I25	Chronic ischemic heart disease (I25)	Community type model	Full population	-	0.627916	0.810327	1153.97
Diseases	I25	Chronic ischemic heart disease (I25)	Community type model	Full population	Gender/BMI/Age/Stool consistency	0.926987	0.960094	760.035
Diseases	I25	Chronic ischemic heart disease (I25)	Enterotype model	Full population	-	0.67022	0.836869	1151.77
Diseases	I25	Chronic ischemic heart disease (I25)	Enterotype model	Full population	Gender/BMI/Age/Stool consistency	0.680226	0.789062	756.147
Diseases	I25	Chronic ischemic heart disease (I25)	Gradient model	Full population	-	0.354354	0.665732	1149.71
Diseases	N18	Chronic kidney disease (CKD) (N18)	Community type model	Full population	-	0.619262	0.810327	350.032
Diseases	N18	Chronic kidney disease (CKD) (N18)	Community type model	Full population	Gender/BMI/Age/Stool consistency	0.500395	0.691022	299.568
Diseases	N18	Chronic kidney disease (CKD) (N18)	Enterotype model	Full population	-	0.05664	0.227461	342.933
Diseases	N18	Chronic kidney disease (CKD) (N18)	Enterotype model	Full population	Gender/BMI/Age/Stool consistency	0.0622636	0.328299	293.369
Diseases	N18	Chronic kidney disease (CKD) (N18)	Gradient model	Full population	-	0.11173	0.368053	344.145
Diseases	J31	Chronic rhinitis, nasopharyngitis and pharyngitis (J31)	Community type model	Full population	-	0.89824	0.926204	1257.18
Diseases	J31	Chronic rhinitis, nasopharyngitis and pharyngitis (J31)	Community type model	Full population	Gender/BMI/Age/Stool consistency	0.719457	0.845433	1205.64
Diseases	J31	Chronic rhinitis, nasopharyngitis and pharyngitis (J31)	Enterotype model	Full population	-	0.478269	0.67366	1252.78
Diseases	J31	Chronic rhinitis, nasopharyngitis and pharyngitis (J31)	Enterotype model	Full population	Gender/BMI/Age/Stool consistency	0.422609	0.656125	1202
Diseases	J31	Chronic rhinitis, nasopharyngitis and pharyngitis (J31)	Gradient model	Full population	-	0.0921203	0.335797	1249.41
Diseases	N11	Chronic tubulo-interstitial nephritis (N11)	Community type model	Full population	-	0.0164414	0.0904278	608.177
Diseases	N11	Chronic tubulo-interstitial nephritis (N11)	Community type model	Full population	Gender/BMI/Age/Stool consistency	0.0186043	0.115479	558.823
Diseases	N11	Chronic tubulo-interstitial nephritis (N11)	Enterotype model	Full population	-	0.00137863	0.019904	603.129
Diseases	N11	Chronic tubulo-interstitial nephritis (N11)	Enterotype model	Full population	Gender/BMI/Age/Stool consistency	0.00223053	0.0323426	554.449
Diseases	N11	Chronic tubulo-interstitial nephritis (N11)	Gradient model	Full population	-	0.00030394	0.00680826	601.256
Diseases	E78	Disorders of lipoprotein metabolism and other lipidemias (E78)	Community type model	Full population	-	0.00478419	0.0381085	2612.11
Diseases	E78	Disorders of lipoprotein metabolism and other lipidemias (E78)	Community type model	Full population	Gender/BMI/Age/Stool consistency	0.0199102	0.115479	2005.8
Diseases	E78	Disorders of lipoprotein metabolism and other lipidemias (E78)	Enterotype model	Full population	-	0.0017786	0.024168	2610.4
Diseases	E78	Disorders of lipoprotein metabolism and other lipidemias (E78)	Enterotype model	Full population	Gender/BMI/Age/Stool consistency	0.000189896	0.00474639	1996.34
Diseases	E78	Disorders of lipoprotein metabolism and other lipidemias (E78)	Gradient model	Full population	-	0.495883	0.787786	2620.6
Diseases	F50	Eating disorders (F50)	Community type model	Full population	-	0.0327096	0.142564	251.658
Diseases	F50	Eating disorders (F50)	Community type model	Full population	Gender/BMI/Age/Stool consistency	0.0449392	0.174389	234.095
Diseases	F50	Eating disorders (F50)	Enterotype model	Full population	-	0.128661	0.345588	254.063
Diseases	F50	Eating disorders (F50)	Enterotype model	Full population	Gender/BMI/Age/Stool consistency	0.107033	0.365172	235.372
Diseases	F50	Eating disorders (F50)	Gradient model	Full population	-	0.00472593	0.0705739	248.182
Diseases	N80	Endometriosis (N80)	Community type model	Women subpopulation	-	0.242467	0.473844	580.432
Diseases	N80	Endometriosis (N80)	Community type model	Women subpopulation	BMI/Age/Stool consistency	0.232954	0.481103	564.751
Diseases	N80	Endometriosis (N80)	Enterotype model	Women subpopulation	-	0.664998	0.834861	581.085
Diseases	N80	Endometriosis (N80)	Enterotype model	Women subpopulation	BMI/Age/Stool consistency	0.838577	0.90112	565.977
Diseases	N80	Endometriosis (N80)	Gradient model	Women subpopulation	-	0.205809	0.512237	578.301
Diseases	G40	Epilepsy and recurrent seizures (G40)	Community type model	Full population	-	0.149673	0.371769	345.924
Diseases	G40	Epilepsy and recurrent seizures (G40)	Community type model	Full population	Gender/BMI/Age/Stool consistency	0.152288	0.443158	340.938
Diseases	G40	Epilepsy and recurrent seizures (G40)	Enterotype model	Full population	-	0.0720016	0.264006	343.413
Diseases	G40	Epilepsy and recurrent seizures (G40)	Enterotype model	Full population	Gender/BMI/Age/Stool consistency	0.0875476	0.337955	338.772
Diseases	G40	Epilepsy and recurrent seizures (G40)	Gradient model	Full population	-	0.999663	0.999663	346.675
Diseases	I10	Essential (primary) hypertension (I10)	Community type model	Full population	-	0.00233329	0.0269495	2770.46
Diseases	I10	Essential (primary) hypertension (I10)	Community type model	Full population	Gender/BMI/Age/Stool consistency	0.00806704	0.115479	2054.28
Diseases	I10	Essential (primary) hypertension (I10)	Enterotype model	Full population	-	0.000519311	0.00834385	2767.92
Diseases	I10	Essential (primary) hypertension (I10)	Enterotype model	Full population	Gender/BMI/Age/Stool consistency	0.000245503	0.00474639	2047.43
Diseases	I10	Essential (primary) hypertension (I10)	Gradient model	Full population	-	0.744269	0.891531	2780.94
Diseases	N81	Female genital prolapse (N81)	Community type model	Women subpopulation	-	0.163249	0.386102	793.692
Diseases	N81	Female genital prolapse (N81)	Community type model	Women subpopulation	BMI/Age/Stool consistency	0.282605	0.537867	662.968
Diseases	N81	Female genital prolapse (N81)	Enterotype model	Women subpopulation	-	0.187157	0.415705	792.865
Diseases	N81	Female genital prolapse (N81)	Enterotype model	Women subpopulation	BMI/Age/Stool consistency	0.567511	0.731458	662.881
Diseases	N81	Female genital prolapse (N81)	Gradient model	Women subpopulation	-	0.278156	0.582308	793.041
Diseases	N97	Female infertility (N97)	Community type model	Women subpopulation	-	0.00325898	0.0289548	875.7
Diseases	N97	Female infertility (N97)	Community type model	Women subpopulation	BMI/Age/Stool consistency	0.0170016	0.115479	794.449
Diseases	N97	Female infertility (N97)	Enterotype model	Women subpopulation	-	0.314208	0.537646	885.212
Diseases	N97	Female infertility (N97)	Enterotype model	Women subpopulation	BMI/Age/Stool consistency	0.416867	0.656125	800.747
Diseases	N97	Female infertility (N97)	Gradient model	Women subpopulation	-	0.128732	0.395454	883.22
Diseases	K25	Gastric ulcer (K25)	Community type model	Full population	-	0.906156	0.926204	612.043
Diseases	K25	Gastric ulcer (K25)	Community type model	Full population	Gender/BMI/Age/Stool consistency	0.957018	0.973808	539.145
Diseases	K25	Gastric ulcer (K25)	Enterotype model	Full population	-	0.52246	0.708493	607.768
Diseases	K25	Gastric ulcer (K25)	Enterotype model	Full population	Gender/BMI/Age/Stool consistency	0.459277	0.656125	534.242
Diseases	K25	Gastric ulcer (K25)	Gradient model	Full population	-	0.705833	0.888239	606.924
Diseases	K29	Gastritis and duodenitis (K29)	Community type model	Full population	-	0.795011	0.900233	2312.09
Diseases	K29	Gastritis and duodenitis (K29)	Community type model	Full population	Gender/BMI/Age/Stool consistency	0.358476	0.561935	2137.91
Diseases	K29	Gastritis and duodenitis (K29)	Enterotype model	Full population	-	0.291524	0.518015	2307.3
Diseases	K29	Gastritis and duodenitis (K29)	Enterotype model	Full population	Gender/BMI/Age/Stool consistency	0.0932288	0.337955	2133.54
Diseases	K29	Gastritis and duodenitis (K29)	Gradient model	Full population	-	0.0625333	0.280149	2304.3
Diseases	K21	Gastro-esophageal reflux disease (K21)	Community type model	Full population	-	0.2788	0.508538	2660.08
Diseases	K21	Gastro-esophageal reflux disease (K21)	Community type model	Full population	Gender/BMI/Age/Stool consistency	0.168095	0.443158	2500.56
Diseases	K21	Gastro-esophageal reflux disease (K21)	Enterotype model	Full population	-	0.126907	0.344889	2657.04
Diseases	K21	Gastro-esophageal reflux disease (K21)	Enterotype model	Full population	Gender/BMI/Age/Stool consistency	0.0765572	0.335432	2497.87
Diseases	K21	Gastro-esophageal reflux disease (K21)	Gradient model	Full population	-	0.160971	0.456424	2657.2
Diseases	H40	Glaucoma (H40)	Community type model	Full population	-	0.862007	0.917182	1155.27
Diseases	H40	Glaucoma (H40)	Community type model	Full population	Gender/BMI/Age/Stool consistency	0.910012	0.959649	921.3
Diseases	H40	Glaucoma (H40)	Enterotype model	Full population	-	0.50859	0.707736	1151.22
Diseases	H40	Glaucoma (H40)	Enterotype model	Full population	Gender/BMI/Age/Stool consistency	0.870047	0.90112	918.02
Diseases	H40	Glaucoma (H40)	Gradient model	Full population	-	0.944102	0.992348	1150.56
Diseases	M10	Gout (M10)	Community type model	Full population	-	0.00266048	0.0273513	715.838
Diseases	M10	Gout (M10)	Community type model	Full population	Gender/BMI/Age/Stool consistency	0.000811184	0.0470486	562.062
Diseases	M10	Gout (M10)	Enterotype model	Full population	-	0.000541808	0.00834385	713.081
Diseases	M10	Gout (M10)	Enterotype model	Full population	Gender/BMI/Age/Stool consistency	2.97389e-05	0.00172486	556.146
Diseases	M10	Gout (M10)	Gradient model	Full population	-	0.00918252	0.108257	719.335
Diseases	I84	Haemorrhoids (I84)	Community type model	Full population	-	0.420025	0.639034	1969.94
Diseases	I84	Haemorrhoids (I84)	Community type model	Full population	Gender/BMI/Age/Stool consistency	0.224228	0.481103	1885.48
Diseases	I84	Haemorrhoids (I84)	Enterotype model	Full population	-	0.632298	0.802532	1968.92
Diseases	I84	Haemorrhoids (I84)	Enterotype model	Full population	Gender/BMI/Age/Stool consistency	0.463025	0.656125	1885.62
Diseases	I84	Haemorrhoids (I84)	Gradient model	Full population	-	0.173469	0.470182	1965.98
Diseases	gumDiseaseDiagnosed	Has been diagnosed with gum disease (N0Y1)	Community type model	Full population	-	0.496872	0.704157	2006.45
Diseases	gumDiseaseDiagnosed	Has been diagnosed with gum disease (N0Y1)	Enterotype model	Full population	-	0.732319	0.867516	2005.21
Diseases	gumDiseaseDiagnosed	Has been diagnosed with gum disease (N0Y1)	Gradient model	Full population	-	0.969776	0.992348	2003.83
Diseases	chickenpox	Has had chickenpox (N0Y1)	Community type model	Full population	-	0.117768	0.335858	2873.3
Diseases	chickenpox	Has had chickenpox (N0Y1)	Enterotype model	Full population	-	0.268405	0.500591	2874.04
Diseases	chickenpox	Has had chickenpox (N0Y1)	Gradient model	Full population	-	0.0563554	0.268588	2871.03
Diseases	seasonableAllergy	Has seasonable allergy (N0Y1)	Community type model	Full population	-	0.120432	0.339265	2586.14
Diseases	seasonableAllergy	Has seasonable allergy (N0Y1)	Enterotype model	Full population	-	0.0166017	0.103648	2581.25
Diseases	seasonableAllergy	Has seasonable allergy (N0Y1)	Gradient model	Full population	-	0.0758478	0.303391	2584.3
Diseases	I50	Heart failure (I50)	Community type model	Full population	-	0.535802	0.754695	1069.61
Diseases	I50	Heart failure (I50)	Community type model	Full population	Gender/BMI/Age/Stool consistency	0.833636	0.929825	789.048
Diseases	I50	Heart failure (I50)	Enterotype model	Full population	-	0.273709	0.500591	1066.15
Diseases	I50	Heart failure (I50)	Enterotype model	Full population	Gender/BMI/Age/Stool consistency	0.475125	0.656125	785.02
Diseases	I50	Heart failure (I50)	Gradient model	Full population	-	0.983839	0.992348	1066.74
Diseases	I11	Hypertensive heart disease (I11)	Community type model	Full population	-	0.00809565	0.0550028	2475.71
Diseases	I11	Hypertensive heart disease (I11)	Community type model	Full population	Gender/BMI/Age/Stool consistency	0.053266	0.193089	1471.78
Diseases	I11	Hypertensive heart disease (I11)	Enterotype model	Full population	-	0.197669	0.428056	2482.23
Diseases	I11	Hypertensive heart disease (I11)	Enterotype model	Full population	Gender/BMI/Age/Stool consistency	0.153568	0.445347	1473.37
Diseases	I11	Hypertensive heart disease (I11)	Gradient model	Full population	-	0.530229	0.807538	2483.08
Diseases	D50	Iron deficiency anemia (D50)	Community type model	Full population	-	0.567284	0.7754	1985.84
Diseases	D50	Iron deficiency anemia (D50)	Community type model	Full population	Gender/BMI/Age/Stool consistency	0.164076	0.443158	1778.87
Diseases	D50	Iron deficiency anemia (D50)	Enterotype model	Full population	-	0.15764	0.376465	1981.09
Diseases	D50	Iron deficiency anemia (D50)	Enterotype model	Full population	Gender/BMI/Age/Stool consistency	0.46216	0.656125	1779.84
Diseases	D50	Iron deficiency anemia (D50)	Gradient model	Full population	-	0.8838	0.970447	1982.77
Diseases	K58	Irritable bowel syndrome (K58)	Community type model	Full population	-	0.329711	0.551907	1315.5
Diseases	K58	Irritable bowel syndrome (K58)	Community type model	Full population	Gender/BMI/Age/Stool consistency	0.322382	0.549945	1250.76
Diseases	K58	Irritable bowel syndrome (K58)	Enterotype model	Full population	-	0.39597	0.605756	1314.25
Diseases	K58	Irritable bowel syndrome (K58)	Enterotype model	Full population	Gender/BMI/Age/Stool consistency	0.452649	0.656125	1249.85
Diseases	K58	Irritable bowel syndrome (K58)	Gradient model	Full population	-	0.266501	0.568536	1312.87
Diseases	E73	Lactose intolerance (E73)	Community type model	Full population	-	0.0720414	0.231133	436.273
Diseases	E73	Lactose intolerance (E73)	Community type model	Full population	Gender/BMI/Age/Stool consistency	0.295275	0.537867	404.52
Diseases	E73	Lactose intolerance (E73)	Enterotype model	Full population	-	0.0231424	0.135272	433.337
Diseases	E73	Lactose intolerance (E73)	Enterotype model	Full population	Gender/BMI/Age/Stool consistency	0.116429	0.37516	401.142
Diseases	E73	Lactose intolerance (E73)	Gradient model	Full population	-	0.200368	0.50512	437.229
Diseases	F33	Major depressive disorder, recurrent (F33)	Community type model	Full population	-	0.295543	0.525498	1640.54
Diseases	F33	Major depressive disorder, recurrent (F33)	Community type model	Full population	Gender/BMI/Age/Stool consistency	0.320021	0.549945	1593.94
Diseases	F33	Major depressive disorder, recurrent (F33)	Enterotype model	Full population	-	0.168643	0.39308	1637.9
Diseases	F33	Major depressive disorder, recurrent (F33)	Enterotype model	Full population	Gender/BMI/Age/Stool consistency	0.256081	0.605211	1591.91
Diseases	F33	Major depressive disorder, recurrent (F33)	Gradient model	Full population	-	0.0238315	0.184078	1634.35
Diseases	F32	Major depressive disorder, single episode (F32)	Community type model	Full population	-	0.0214642	0.115308	2573.76
Diseases	F32	Major depressive disorder, single episode (F32)	Community type model	Full population	Gender/BMI/Age/Stool consistency	0.0191729	0.115479	2480.84
Diseases	F32	Major depressive disorder, single episode (F32)	Enterotype model	Full population	-	0.0350335	0.165158	2574.56
Diseases	F32	Major depressive disorder, single episode (F32)	Enterotype model	Full population	Gender/BMI/Age/Stool consistency	0.0371308	0.269198	2482.02
Diseases	F32	Major depressive disorder, single episode (F32)	Gradient model	Full population	-	0.0436487	0.230621	2575.19
Diseases	C18	Malignant neoplasm of colon (C18)	Community type model	Full population	-	0.720155	0.861452	297.198
Diseases	C18	Malignant neoplasm of colon (C18)	Community type model	Full population	Gender/BMI/Age/Stool consistency	0.704905	0.845433	253.799
Diseases	C18	Malignant neoplasm of colon (C18)	Enterotype model	Full population	-	0.407021	0.612247	293.486
Diseases	C18	Malignant neoplasm of colon (C18)	Enterotype model	Full population	Gender/BMI/Age/Stool consistency	0.642961	0.776243	251.084
Diseases	C18	Malignant neoplasm of colon (C18)	Gradient model	Full population	-	0.0455574	0.230621	289.285
Diseases	N95	Menopausal and other perimenopausal disorders (N95)	Community type model	Women subpopulation	-	0.707773	0.855997	2088.48
Diseases	N95	Menopausal and other perimenopausal disorders (N95)	Community type model	Women subpopulation	BMI/Age/Stool consistency	0.219078	0.481103	1460.83
Diseases	N95	Menopausal and other perimenopausal disorders (N95)	Enterotype model	Women subpopulation	-	0.380456	0.59382	2084.7
Diseases	N95	Menopausal and other perimenopausal disorders (N95)	Enterotype model	Women subpopulation	BMI/Age/Stool consistency	0.0809662	0.335432	1457.54
Diseases	N95	Menopausal and other perimenopausal disorders (N95)	Gradient model	Women subpopulation	-	0.97219	0.992348	2084.63
Diseases	G43	Migraine (G43)	Community type model	Full population	-	0.0401173	0.166054	1315.16
Diseases	G43	Migraine (G43)	Community type model	Full population	Gender/BMI/Age/Stool consistency	0.0652411	0.222587	1243.58
Diseases	G43	Migraine (G43)	Enterotype model	Full population	-	0.115859	0.344889	1316.87
Diseases	G43	Migraine (G43)	Enterotype model	Full population	Gender/BMI/Age/Stool consistency	0.289291	0.611586	1245.94
Diseases	G43	Migraine (G43)	Gradient model	Full population	-	0.0453476	0.230621	1315.18
Diseases	M80	Osteoporosis with current pathological fracture (M80)	Community type model	Full population	-	0.416294	0.639034	527.349
Diseases	M80	Osteoporosis with current pathological fracture (M80)	Community type model	Full population	Gender/BMI/Age/Stool consistency	0.743398	0.845433	373.192
Diseases	M80	Osteoporosis with current pathological fracture (M80)	Enterotype model	Full population	-	0.146142	0.36883	523.427
Diseases	M80	Osteoporosis with current pathological fracture (M80)	Enterotype model	Full population	Gender/BMI/Age/Stool consistency	0.607885	0.763968	370.155
Diseases	M80	Osteoporosis with current pathological fracture (M80)	Gradient model	Full population	-	0.0327817	0.198462	520.716
Diseases	M81	Osteoporosis without current pathological fracture (M81)	Community type model	Full population	-	0.935346	0.947653	724.513
Diseases	M81	Osteoporosis without current pathological fracture (M81)	Community type model	Full population	Gender/BMI/Age/Stool consistency	0.346578	0.561935	535.393
Diseases	M81	Osteoporosis without current pathological fracture (M81)	Enterotype model	Full population	-	0.438864	0.63941	719.689
Diseases	M81	Osteoporosis without current pathological fracture (M81)	Enterotype model	Full population	Gender/BMI/Age/Stool consistency	0.619078	0.763968	534.9
Diseases	M81	Osteoporosis without current pathological fracture (M81)	Gradient model	Full population	-	0.476159	0.778537	718.829
Diseases	K52	Other and unsp noninfective gastroenteritis and colitis (K52)	Community type model	Full population	-	0.827428	0.907634	251.169
Diseases	K52	Other and unsp noninfective gastroenteritis and colitis (K52)	Community type model	Full population	Gender/BMI/Age/Stool consistency	0.864381	0.940559	232.084
Diseases	K52	Other and unsp noninfective gastroenteritis and colitis (K52)	Enterotype model	Full population	-	0.955161	0.976293	248.572
Diseases	K52	Other and unsp noninfective gastroenteritis and colitis (K52)	Enterotype model	Full population	Gender/BMI/Age/Stool consistency	0.95779	0.95779	229.28
Diseases	K52	Other and unsp noninfective gastroenteritis and colitis (K52)	Gradient model	Full population	-	0.29379	0.603751	245.562
Diseases	F41	Other anxiety disorders (F41)	Community type model	Full population	-	0.00299453	0.0276695	2177.74
Diseases	F41	Other anxiety disorders (F41)	Community type model	Full population	Gender/BMI/Age/Stool consistency	0.00342782	0.0994068	2134.04
Diseases	F41	Other anxiety disorders (F41)	Enterotype model	Full population	-	0.0137959	0.0908691	2181.19
Diseases	F41	Other anxiety disorders (F41)	Enterotype model	Full population	Gender/BMI/Age/Stool consistency	0.0286561	0.269198	2138.65
Diseases	F41	Other anxiety disorders (F41)	Gradient model	Full population	-	0.000766564	0.0143092	2176.43
Diseases	M13	Other arthritis (M13)	Community type model	Full population	-	0.345295	0.573836	986.892
Diseases	M13	Other arthritis (M13)	Community type model	Full population	Gender/BMI/Age/Stool consistency	0.654805	0.845433	944.955
Diseases	M13	Other arthritis (M13)	Enterotype model	Full population	-	0.45298	0.649927	985.785
Diseases	M13	Other arthritis (M13)	Enterotype model	Full population	Gender/BMI/Age/Stool consistency	0.474765	0.656125	941.908
Diseases	M13	Other arthritis (M13)	Gradient model	Full population	-	0.615206	0.842283	985.117
Diseases	I49	Other cardiac arrhythmias (I49)	Community type model	Full population	-	0.233397	0.473844	2178.1
Diseases	I49	Other cardiac arrhythmias (I49)	Community type model	Full population	Gender/BMI/Age/Stool consistency	0.211875	0.481103	1985.97
Diseases	I49	Other cardiac arrhythmias (I49)	Enterotype model	Full population	-	0.799348	0.905144	2179.22
Diseases	I49	Other cardiac arrhythmias (I49)	Enterotype model	Full population	Gender/BMI/Age/Stool consistency	0.468709	0.656125	1986.29
Diseases	I49	Other cardiac arrhythmias (I49)	Gradient model	Full population	-	0.914536	0.984885	2177.66
Diseases	M06	Other rheumatoid arthritis (M06)	Community type model	Full population	-	0.752037	0.881831	848.299
Diseases	M06	Other rheumatoid arthritis (M06)	Community type model	Full population	Gender/BMI/Age/Stool consistency	0.672342	0.845433	771.535
Diseases	M06	Other rheumatoid arthritis (M06)	Enterotype model	Full population	-	0.144897	0.36883	842.347
Diseases	M06	Other rheumatoid arthritis (M06)	Enterotype model	Full population	Gender/BMI/Age/Stool consistency	0.289589	0.611586	767.403
Diseases	M06	Other rheumatoid arthritis (M06)	Gradient model	Full population	-	0.232252	0.545759	842.783
Diseases	E28	Ovarian dysfunction (E28)	Community type model	Women subpopulation	-	0.0127779	0.0737924	781.959
Diseases	E28	Ovarian dysfunction (E28)	Community type model	Women subpopulation	BMI/Age/Stool consistency	0.0127946	0.115479	723.347
Diseases	E28	Ovarian dysfunction (E28)	Enterotype model	Women subpopulation	-	0.00869892	0.0692914	781.181
Diseases	E28	Ovarian dysfunction (E28)	Enterotype model	Women subpopulation	BMI/Age/Stool consistency	0.00995696	0.115501	722.836
Diseases	E28	Ovarian dysfunction (E28)	Gradient model	Women subpopulation	-	0.0194982	0.17016	783.213
Diseases	M15	Polyosteoarthritis (M15)	Community type model	Full population	-	0.614648	0.810327	1883.02
Diseases	M15	Polyosteoarthritis (M15)	Community type model	Full population	Gender/BMI/Age/Stool consistency	0.240551	0.481103	1381.21
Diseases	M15	Polyosteoarthritis (M15)	Enterotype model	Full population	-	0.220228	0.454221	1878.66
Diseases	M15	Polyosteoarthritis (M15)	Enterotype model	Full population	Gender/BMI/Age/Stool consistency	0.832099	0.90112	1382.33
Diseases	M15	Polyosteoarthritis (M15)	Gradient model	Full population	-	0.330555	0.65526	1878.74
Diseases	L40	Psoriasis (L40)	Community type model	Full population	-	0.691699	0.84541	736.642
Diseases	L40	Psoriasis (L40)	Community type model	Full population	Gender/BMI/Age/Stool consistency	0.712169	0.845433	711.782
Diseases	L40	Psoriasis (L40)	Enterotype model	Full population	-	0.995419	0.995419	734.873
Diseases	L40	Psoriasis (L40)	Enterotype model	Full population	Gender/BMI/Age/Stool consistency	0.899898	0.915686	709.7
Diseases	L40	Psoriasis (L40)	Gradient model	Full population	-	0.337722	0.658702	731.963
Diseases	M05	Rheumatoid arthritis with rheumatoid factor (M05)	Community type model	Full population	-	0.89831	0.926204	368.868
Diseases	M05	Rheumatoid arthritis with rheumatoid factor (M05)	Community type model	Full population	Gender/BMI/Age/Stool consistency	0.460607	0.66279	339.75
Diseases	M05	Rheumatoid arthritis with rheumatoid factor (M05)	Enterotype model	Full population	-	0.77313	0.901373	365.428
Diseases	M05	Rheumatoid arthritis with rheumatoid factor (M05)	Enterotype model	Full population	Gender/BMI/Age/Stool consistency	0.260867	0.605211	336.677
Diseases	M05	Rheumatoid arthritis with rheumatoid factor (M05)	Gradient model	Full population	-	0.984368	0.992348	363.942
Diseases	total_diseases	Total number of prevalent diseases	Community type model	Full population	-	0.00109957	0.0169333	13845.7
Diseases	total_diseases	Total number of prevalent diseases	Enterotype model	Full population	-	0.000154411	0.00297241	13842.4
Diseases	total_diseases	Total number of prevalent diseases	Gradient model	Full population	-	1.66946e-07	9.34896e-06	13830.5
Diseases	E11	Type 2 diabetes mellitus (E11)	Community type model	Full population	-	0.00702234	0.0506925	947.426
Diseases	E11	Type 2 diabetes mellitus (E11)	Community type model	Full population	Gender/BMI/Age/Stool consistency	0.0186133	0.115479	748.418
Diseases	E11	Type 2 diabetes mellitus (E11)	Enterotype model	Full population	-	0.275455	0.500591	954.935
Diseases	E11	Type 2 diabetes mellitus (E11)	Enterotype model	Full population	Gender/BMI/Age/Stool consistency	0.295249	0.611586	753.814
Diseases	E11	Type 2 diabetes mellitus (E11)	Gradient model	Full population	-	0.0970536	0.335797	952.76
Diseases	J30	Vasomotor and allergic rhinitis (J30)	Community type model	Full population	-	0.869536	0.917182	2643.73
Diseases	J30	Vasomotor and allergic rhinitis (J30)	Community type model	Full population	Gender/BMI/Age/Stool consistency	0.976985	0.976985	2526.62
Diseases	J30	Vasomotor and allergic rhinitis (J30)	Enterotype model	Full population	-	0.375206	0.59314	2639.02
Diseases	J30	Vasomotor and allergic rhinitis (J30)	Enterotype model	Full population	Gender/BMI/Age/Stool consistency	0.519435	0.700633	2521.78
Diseases	J30	Vasomotor and allergic rhinitis (J30)	Gradient model	Full population	-	0.0155951	0.159506	2633.13
Diseases	D51	Vitamin B12 deficiency anemia (D51)	Community type model	Full population	-	0.66696	0.837325	434.373
Diseases	D51	Vitamin B12 deficiency anemia (D51)	Community type model	Full population	Gender/BMI/Age/Stool consistency	0.741578	0.845433	422.003
Diseases	D51	Vitamin B12 deficiency anemia (D51)	Enterotype model	Full population	-	0.911604	0.967159	432.564
Diseases	D51	Vitamin B12 deficiency anemia (D51)	Enterotype model	Full population	Gender/BMI/Age/Stool consistency	0.863291	0.90112	419.678
Diseases	D51	Vitamin B12 deficiency anemia (D51)	Gradient model	Full population	-	0.382409	0.674485	429.986
Diseases	E55	Vitamin D deficiency (E55)	Community type model	Full population	-	0.359444	0.584045	1045.45
Diseases	E55	Vitamin D deficiency (E55)	Community type model	Full population	Gender/BMI/Age/Stool consistency	0.349165	0.561935	1003.29
Diseases	E55	Vitamin D deficiency (E55)	Enterotype model	Full population	-	0.297914	0.519986	1043.39
Diseases	E55	Vitamin D deficiency (E55)	Enterotype model	Full population	Gender/BMI/Age/Stool consistency	0.42609	0.656125	1002.03
Diseases	E55	Vitamin D deficiency (E55)	Gradient model	Full population	-	0.0182645	0.17016	1038.24
Intrinsic	Age_at_MBsample	Age	Community type model	Full population	-	0.000982766	0.0162156	20510.7
Intrinsic	Age_at_MBsample	Age	Enterotype model	Full population	-	0.0117049	0.086228	20516.3
Intrinsic	Age_at_MBsample	Age	Gradient model	Full population	-	0.635122	0.848536	20523
Intrinsic	BP_systolic	Blood pressure (systolic)	Community type model	Full population	-	9.3207e-06	0.000239231	21506.6
Intrinsic	BP_systolic	Blood pressure (systolic)	Enterotype model	Full population	-	4.10097e-05	0.000947325	21511
Intrinsic	BP_systolic	Blood pressure (systolic)	Gradient model	Full population	-	0.0307155	0.193365	21524.5
Intrinsic	BMI	Body mass index	Community type model	Full population	-	1.37943e-17	7.96623e-16	15414.1
Intrinsic	BMI	Body mass index	Enterotype model	Full population	-	2.4365e-11	1.12566e-09	15446.5
Intrinsic	BMI	Body mass index	Gradient model	Full population	-	1.99377e-05	0.000744339	15475.2
Intrinsic	gender	Gender (M0F1)	Community type model	Full population	-	9.43633e-15	3.63299e-13	2988.24
Intrinsic	gender	Gender (M0F1)	Enterotype model	Full population	-	3.67276e-10	1.41401e-08	3012.59
Intrinsic	gender	Gender (M0F1)	Gradient model	Full population	-	3.84837e-12	8.62035e-10	3005.84
Intrinsic	WHR	Waist to hip ratio	Community type model	Full population	-	3.19164e-21	2.45756e-19	-4806.83
Intrinsic	WHR	Waist to hip ratio	Enterotype model	Full population	-	3.81504e-12	2.20319e-10	-4761.01
Intrinsic	WHR	Waist to hip ratio	Gradient model	Full population	-	5.65267e-09	4.22066e-07	-4744.35
Medications	C09BA	Ace inhibitors and diuretics (C09BA)	Community type model	Full population	-	0.00141858	0.0182051	225.378
Medications	C09BA	Ace inhibitors and diuretics (C09BA)	Enterotype model	Full population	-	0.0269348	0.138448	231.84
Medications	C09BA	Ace inhibitors and diuretics (C09BA)	Gradient model	Full population	-	0.117745	0.376784	234.621
Medications	C09AA	ace inhibitors, plain (C09AA)	Community type model	Full population	-	0.141941	0.357522	328.266
Medications	C09AA	ace inhibitors, plain (C09AA)	Enterotype model	Full population	-	0.0270813	0.138448	323.936
Medications	C09AA	ace inhibitors, plain (C09AA)	Gradient model	Full population	-	0.073907	0.301003	325.96
Medications	M01AB	acetic acid derivatives and related substances (M01AB)	Community type model	Full population	-	0.411555	0.638048	258.205
Medications	M01AB	acetic acid derivatives and related substances (M01AB)	Enterotype model	Full population	-	0.819557	0.922925	257.766
Medications	M01AB	acetic acid derivatives and related substances (M01AB)	Gradient model	Full population	-	0.857244	0.950607	256.132
Medications	R03AK	Adrenergics in combination with corticosteroids or other drugs, excl. anticholinergics (R03AK)	Community type model	Full population	-	0.254222	0.489378	364.603
Medications	R03AK	Adrenergics in combination with corticosteroids or other drugs, excl. anticholinergics (R03AK)	Enterotype model	Full population	-	0.109816	0.344889	361.524
Medications	R03AK	Adrenergics in combination with corticosteroids or other drugs, excl. anticholinergics (R03AK)	Gradient model	Full population	-	0.0310765	0.193365	359.293
Medications	R03A	Adrenergics, inhalants (R03A)	Community type model	Full population	-	0.0652083	0.218306	253.323
Medications	R03A	Adrenergics, inhalants (R03A)	Enterotype model	Full population	-	0.299386	0.519986	255.752
Medications	R03A	Adrenergics, inhalants (R03A)	Gradient model	Full population	-	0.176669	0.470182	254.339
Medications	N06AX22	Agomelatine (N06AX22)	Community type model	Full population	-	0.0116772	0.0737581	239.745
Medications	N06AX22	Agomelatine (N06AX22)	Enterotype model	Full population	-	0.0969882	0.334392	243.998
Medications	N06AX22	Agomelatine (N06AX22)	Gradient model	Full population	-	0.0156657	0.159506	240.824
Medications	M05BB03	Alendronic acid+colecalciferol (M05BB03)	Community type model	Full population	-	0.707598	0.855997	260.011
Medications	M05BB03	Alendronic acid+colecalciferol (M05BB03)	Enterotype model	Full population	-	0.318453	0.540902	255.875
Medications	M05BB03	Alendronic acid+colecalciferol (M05BB03)	Gradient model	Full population	-	0.0894392	0.333906	253.279
Medications	M04AA01	Allopurinol (M04AA01)	Community type model	Full population	-	0.157916	0.383984	421.97
Medications	M04AA01	Allopurinol (M04AA01)	Enterotype model	Full population	-	0.125917	0.344889	420.437
Medications	M04AA01	Allopurinol (M04AA01)	Gradient model	Full population	-	0.855311	0.950607	422.548
Medications	G04CA	alpha-adrenoreceptor antagonists (G04CA)	Community type model	Full population	-	0.657339	0.829756	367.513
Medications	G04CA	alpha-adrenoreceptor antagonists (G04CA)	Enterotype model	Full population	-	0.413073	0.615612	364.174
Medications	G04CA	alpha-adrenoreceptor antagonists (G04CA)	Gradient model	Full population	-	0.173858	0.470182	362.093
Medications	N05BA12	Alprazolam (N05BA12)	Community type model	Full population	-	0.00202083	0.024569	646.179
Medications	N05BA12	Alprazolam (N05BA12)	Enterotype model	Full population	-	0.0915021	0.320418	654.296
Medications	N05BA12	Alprazolam (N05BA12)	Gradient model	Full population	-	0.752344	0.89641	656.98
Medications	C08CA01	Amlodipine (C08CA01)	Community type model	Full population	-	0.843211	0.913355	545.056
Medications	C08CA01	Amlodipine (C08CA01)	Enterotype model	Full population	-	0.852669	0.933491	542.143
Medications	C08CA01	Amlodipine (C08CA01)	Gradient model	Full population	-	0.328869	0.65526	539.508
Medications	J01CA04	amoxicillin (J01CA04)	Community type model	Full population	-	0.242083	0.473844	733.409
Medications	J01CA04	amoxicillin (J01CA04)	Enterotype model	Full population	-	0.00296532	0.0342495	723.241
Medications	J01CA04	amoxicillin (J01CA04)	Gradient model	Full population	-	0.976086	0.992348	732.881
Medications	J01CR02	amoxicillin+clavulanic acid (J01CR02)	Community type model	Full population	-	0.262261	0.496576	664.853
Medications	J01CR02	amoxicillin+clavulanic acid (J01CR02)	Enterotype model	Full population	-	0.124955	0.344889	661.947
Medications	J01CR02	amoxicillin+clavulanic acid (J01CR02)	Gradient model	Full population	-	0.252448	0.555247	662.796
Medications	C09DA	Angiotensin ii antagonists and diuretics (C09DA)	Community type model	Full population	-	0.0259029	0.127076	269.833
Medications	C09DA	Angiotensin ii antagonists and diuretics (C09DA)	Enterotype model	Full population	-	0.122904	0.344889	272.699
Medications	C09DA	Angiotensin ii antagonists and diuretics (C09DA)	Gradient model	Full population	-	0.488053	0.781497	274.411
Medications	C09CA	Angiotensin ii antagonists, plain (C09CA)	Community type model	Full population	-	0.803286	0.900772	402.143
Medications	C09CA	Angiotensin ii antagonists, plain (C09CA)	Enterotype model	Full population	-	0.986026	0.994638	399.746
Medications	C09CA	Angiotensin ii antagonists, plain (C09CA)	Gradient model	Full population	-	0.792224	0.9291	397.705
Medications	S01AA	Antibiotics (S01AA)	Community type model	Full population	-	0.244102	0.473844	311.913
Medications	S01AA	Antibiotics (S01AA)	Enterotype model	Full population	-	0.824007	0.922925	312.976
Medications	S01AA	Antibiotics (S01AA)	Gradient model	Full population	-	0.525907	0.807538	310.961
Medications	antibiotics_history_cont	Antibiotics usage history (last 10 years)	Community type model	Full population	-	7.334e-06	0.000211769	12011
Medications	antibiotics_history_cont	Antibiotics usage history (last 10 years)	Enterotype model	Full population	-	1.21722e-05	0.000351472	12013.6
Medications	antibiotics_history_cont	Antibiotics usage history (last 10 years)	Gradient model	Full population	-	1.22088e-10	1.36739e-08	11992.7
Medications	antidepressants_history_cont	Antidepressants usage history (last 10 years)	Community type model	Full population	-	0.0264053	0.127076	13767.5
Medications	antidepressants_history_cont	Antidepressants usage history (last 10 years)	Enterotype model	Full population	-	0.405982	0.612247	13772.7
Medications	antidepressants_history_cont	Antidepressants usage history (last 10 years)	Gradient model	Full population	-	0.0698563	0.297825	13769.2
Medications	N03A	Antiepileptics (N03A)	Community type model	Full population	-	0.47712	0.684564	340.442
Medications	N03A	Antiepileptics (N03A)	Enterotype model	Full population	-	0.530603	0.708493	338.68
Medications	N03A	Antiepileptics (N03A)	Gradient model	Full population	-	0.237418	0.545759	336.551
Medications	D01A	Antifungals for topical use (D01A)	Community type model	Full population	-	0.420916	0.639034	267.681
Medications	D01A	Antifungals for topical use (D01A)	Enterotype model	Full population	-	0.198277	0.428056	264.336
Medications	D01A	Antifungals for topical use (D01A)	Gradient model	Full population	-	0.177469	0.470182	263.753
Medications	S01E	antiglaucoma preparations and miotics (S01E)	Community type model	Full population	-	0.4333	0.641617	267.769
Medications	S01E	antiglaucoma preparations and miotics (S01E)	Enterotype model	Full population	-	0.228908	0.459806	264.623
Medications	S01E	antiglaucoma preparations and miotics (S01E)	Gradient model	Full population	-	0.616406	0.842283	265.321
Medications	G01A	Antiinfectives and antiseptics, excl. combinations with corticosteroids (G01A)	Community type model	Full population	-	0.303276	0.525498	276.044
Medications	G01A	Antiinfectives and antiseptics, excl. combinations with corticosteroids (G01A)	Enterotype model	Full population	-	0.523358	0.708493	275.597
Medications	G01A	Antiinfectives and antiseptics, excl. combinations with corticosteroids (G01A)	Gradient model	Full population	-	0.508901	0.802773	274.456
Medications	D10AF	Antiinfectives for treatment of acne (D10AF)	Community type model	Full population	-	0.0527808	0.196651	252.807
Medications	D10AF	Antiinfectives for treatment of acne (D10AF)	Enterotype model	Full population	-	0.506404	0.707736	256.803
Medications	D10AF	Antiinfectives for treatment of acne (D10AF)	Gradient model	Full population	-	0.0258628	0.189954	251.199
Medications	M01A	Antiinflammatory and antirheumatic products, non-steroids (M01A)	Community type model	Full population	-	0.85323	0.913355	451.593
Medications	M01A	Antiinflammatory and antirheumatic products, non-steroids (M01A)	Enterotype model	Full population	-	0.984184	0.994638	448.909
Medications	M01A	Antiinflammatory and antirheumatic products, non-steroids (M01A)	Gradient model	Full population	-	0.516623	0.806259	446.521
Medications	B01A	Antithrombotic agents (B01A)	Community type model	Full population	-	0.300214	0.525498	608.19
Medications	B01A	Antithrombotic agents (B01A)	Enterotype model	Full population	-	0.90238	0.967159	608.861
Medications	B01A	Antithrombotic agents (B01A)	Gradient model	Full population	-	0.376158	0.668725	606.283
Medications	J01FA10	azithromycin (J01FA10)	Community type model	Full population	-	0.609446	0.809092	401.075
Medications	J01FA10	azithromycin (J01FA10)	Enterotype model	Full population	-	0.150454	0.36883	395.986
Medications	J01FA10	azithromycin (J01FA10)	Gradient model	Full population	-	0.548032	0.809591	397.413
Medications	C10AA05	Atorvastatin (C10AA05)	Community type model	Full population	-	0.89099	0.926204	790.97
Medications	C10AA05	Atorvastatin (C10AA05)	Enterotype model	Full population	-	0.907099	0.967159	787.896
Medications	C10AA05	Atorvastatin (C10AA05)	Gradient model	Full population	-	0.948739	0.992348	786.087
Medications	S01ED	Beta blocking agents (S01ED)	Community type model	Full population	-	0.725938	0.861452	410.041
Medications	S01ED	Beta blocking agents (S01ED)	Enterotype model	Full population	-	0.928542	0.972315	407.946
Medications	S01ED	Beta blocking agents (S01ED)	Gradient model	Full population	-	0.532195	0.807538	405.704
Medications	C07AA	beta blocking agents, non-selective (C07AA)	Community type model	Full population	-	0.782418	0.894746	306.615
Medications	C07AA	beta blocking agents, non-selective (C07AA)	Enterotype model	Full population	-	0.132024	0.350547	300.311
Medications	C07AA	beta blocking agents, non-selective (C07AA)	Gradient model	Full population	-	0.817925	0.944408	302.308
Medications	N07CA01	Betahistine (N07CA01)	Community type model	Full population	-	0.0078465	0.0549255	285.45
Medications	N07CA01	Betahistine (N07CA01)	Enterotype model	Full population	-	0.0769346	0.277686	290.154
Medications	N07CA01	Betahistine (N07CA01)	Gradient model	Full population	-	0.964759	0.992348	293.281
Medications	D07CC80	Betamethasone+fusidic acid (D07CC80)	Community type model	Full population	-	0.925156	0.941458	242.173
Medications	D07CC80	Betamethasone+fusidic acid (D07CC80)	Enterotype model	Full population	-	0.525114	0.708493	237.78
Medications	D07CC80	Betamethasone+fusidic acid (D07CC80)	Gradient model	Full population	-	0.543982	0.809591	236.7
Medications	A10B	Blood glucose lowering drugs, excl. insulins (A10B)	Community type model	Full population	-	0.241934	0.473844	311.888
Medications	A10B	Blood glucose lowering drugs, excl. insulins (A10B)	Enterotype model	Full population	-	0.798942	0.905144	312.914
Medications	A10B	Blood glucose lowering drugs, excl. insulins (A10B)	Gradient model	Full population	-	0.849773	0.950607	311.327
Medications	C09CA06	Candesartan (C09CA06)	Community type model	Full population	-	0.209914	0.455871	237.209
Medications	C09CA06	Candesartan (C09CA06)	Enterotype model	Full population	-	0.173495	0.39615	235.565
Medications	C09CA06	Candesartan (C09CA06)	Gradient model	Full population	-	0.372241	0.66856	236.272
Medications	J01DC02	cefuroxime (J01DC02)	Community type model	Full population	-	0.0580228	0.206204	343.549
Medications	J01DC02	cefuroxime (J01DC02)	Enterotype model	Full population	-	0.111059	0.344889	344.28
Medications	J01DC02	cefuroxime (J01DC02)	Gradient model	Full population	-	0.00547103	0.0706177	338.958
Medications	J01MA02	ciprofloxacin (J01MA02)	Community type model	Full population	-	0.00259589	0.0273513	318.815
Medications	J01MA02	ciprofloxacin (J01MA02)	Enterotype model	Full population	-	2.57244e-05	0.000660261	310.018
Medications	J01MA02	ciprofloxacin (J01MA02)	Gradient model	Full population	-	6.62678e-05	0.0018555	313.24
Medications	J01FA09	clarithromycin (J01FA09)	Community type model	Full population	-	0.00130931	0.0177912	536.132
Medications	J01FA09	clarithromycin (J01FA09)	Enterotype model	Full population	-	0.14253	0.36883	546.104
Medications	J01FA09	clarithromycin (J01FA09)	Gradient model	Full population	-	0.183264	0.477339	546.229
Medications	G01AF02	clotrimazole (G01AF02)	Community type model	Full population	-	0.389091	0.611429	267.445
Medications	G01AF02	clotrimazole (G01AF02)	Enterotype model	Full population	-	0.473246	0.670673	266.076
Medications	G01AF02	clotrimazole (G01AF02)	Gradient model	Full population	-	0.950699	0.992348	265.568
Medications	G02B	contraceptives for topical use (G02B)	Community type model	Full population	-	0.982991	0.982991	289.734
Medications	G02B	contraceptives for topical use (G02B)	Enterotype model	Full population	-	0.796081	0.905144	285.672
Medications	G02B	contraceptives for topical use (G02B)	Gradient model	Full population	-	0.739809	0.891531	284.018
Medications	D07B	Corticosteroids, combinations with antiseptics (D07B)	Community type model	Full population	-	0.293963	0.525498	275.956
Medications	D07B	Corticosteroids, combinations with antiseptics (D07B)	Enterotype model	Full population	-	0.228634	0.459806	273.941
Medications	D07B	Corticosteroids, combinations with antiseptics (D07B)	Gradient model	Full population	-	0.113962	0.369964	272.394
Medications	D07A	corticosteroids, plain (D07A)	Community type model	Full population	-	0.0619499	0.210448	290.317
Medications	D07A	corticosteroids, plain (D07A)	Enterotype model	Full population	-	0.827037	0.922925	294.904
Medications	D07A	corticosteroids, plain (D07A)	Gradient model	Full population	-	0.719665	0.891531	293.155
Medications	D07AC	Corticosteroids, potent (group iii) (D07AC)	Community type model	Full population	-	0.650077	0.825097	240.599
Medications	D07AC	Corticosteroids, potent (group iii) (D07AC)	Enterotype model	Full population	-	0.896486	0.967159	238.85
Medications	D07AC	Corticosteroids, potent (group iii) (D07AC)	Gradient model	Full population	-	0.659659	0.864115	236.874
Medications	S01CA82	Dexamethasone+chloramphenicol (S01CA82)	Community type model	Full population	-	0.046025	0.183307	410.675
Medications	S01CA82	Dexamethasone+chloramphenicol (S01CA82)	Enterotype model	Full population	-	0.560241	0.735316	415.204
Medications	S01CA82	Dexamethasone+chloramphenicol (S01CA82)	Gradient model	Full population	-	0.549365	0.809591	414.005
Medications	N05BA01	Diazepam (N05BA01)	Community type model	Full population	-	0.572531	0.777968	573.491
Medications	N05BA01	Diazepam (N05BA01)	Enterotype model	Full population	-	0.384984	0.596855	570.495
Medications	N05BA01	Diazepam (N05BA01)	Gradient model	Full population	-	0.0840098	0.324451	567.418
Medications	M01AB05	Diclofenac (M01AB05)	Community type model	Full population	-	0.394794	0.616199	488.545
Medications	M01AB05	Diclofenac (M01AB05)	Enterotype model	Full population	-	0.52931	0.708493	487.356
Medications	M01AB05	Diclofenac (M01AB05)	Gradient model	Full population	-	0.274641	0.580373	485.435
Medications	C08CA	Dihydropyridine derivatives (C08CA)	Community type model	Full population	-	0.265974	0.499511	373.271
Medications	C08CA	Dihydropyridine derivatives (C08CA)	Enterotype model	Full population	-	0.27458	0.500591	371.901
Medications	C08CA	Dihydropyridine derivatives (C08CA)	Gradient model	Full population	-	0.634324	0.848536	372.259
Medications	J01AA02	doxycycline (J01AA02)	Community type model	Full population	-	0.233279	0.473844	275.318
Medications	J01AA02	doxycycline (J01AA02)	Enterotype model	Full population	-	0.394201	0.605756	275.03
Medications	J01AA02	doxycycline (J01AA02)	Gradient model	Full population	-	0.173408	0.470182	273.039
Medications	G03AA12	Drospirenone+ethinylestradiol (G03AA12)	Community type model	Women subpopulation	-	0.94773	0.956007	368.33
Medications	G03AA12	Drospirenone+ethinylestradiol (G03AA12)	Enterotype model	Women subpopulation	-	0.691416	0.854102	364.32
Medications	G03AA12	Drospirenone+ethinylestradiol (G03AA12)	Gradient model	Women subpopulation	-	0.987918	0.992348	363.058
Medications	G04BD	Drugs for urinary frequency and incontinence (G04BD)	Community type model	Full population	-	0.0989431	0.294014	254.358
Medications	G04BD	Drugs for urinary frequency and incontinence (G04BD)	Enterotype model	Full population	-	0.121963	0.344889	253.956
Medications	G04BD	Drugs for urinary frequency and incontinence (G04BD)	Gradient model	Full population	-	0.0485023	0.236185	252.271
Medications	N06AX21	Duloxetine (N06AX21)	Community type model	Full population	-	0.436559	0.642326	348.895
Medications	N06AX21	Duloxetine (N06AX21)	Enterotype model	Full population	-	0.69881	0.858644	347.958
Medications	N06AX21	Duloxetine (N06AX21)	Gradient model	Full population	-	0.863115	0.952402	346.645
Medications	J07BA01	Encephalitis, tick borne, inactivated, whole virus (J07BA01)	Community type model	Full population	-	0.4314	0.641617	424.764
Medications	J07BA01	Encephalitis, tick borne, inactivated, whole virus (J07BA01)	Enterotype model	Full population	-	0.259955	0.500412	421.886
Medications	J07BA01	Encephalitis, tick borne, inactivated, whole virus (J07BA01)	Gradient model	Full population	-	0.1398	0.423177	420.401
Medications	N06AB10	Escitalopram (N06AB10)	Community type model	Full population	-	0.902634	0.926204	567.924
Medications	N06AB10	Escitalopram (N06AB10)	Enterotype model	Full population	-	0.333313	0.557936	562.773
Medications	N06AB10	Escitalopram (N06AB10)	Gradient model	Full population	-	0.518309	0.806259	562.554
Medications	A02BC05	Esomeprazole (A02BC05)	Community type model	Full population	-	0.0560419	0.205487	763.105
Medications	A02BC05	Esomeprazole (A02BC05)	Enterotype model	Full population	-	0.22614	0.459806	765.343
Medications	A02BC05	Esomeprazole (A02BC05)	Gradient model	Full population	-	0.0463301	0.230621	762.346
Medications	G03CA03	Estradiol (G03CA03)	Community type model	Full population	-	0.0572625	0.206204	467.726
Medications	G03CA03	Estradiol (G03CA03)	Enterotype model	Full population	-	0.0234237	0.135272	465.377
Medications	G03CA03	Estradiol (G03CA03)	Gradient model	Full population	-	0.242163	0.545759	469.517
Medications	M01AH05	Etoricoxib (M01AH05)	Community type model	Full population	-	0.260358	0.496576	962.246
Medications	M01AH05	Etoricoxib (M01AH05)	Enterotype model	Full population	-	0.046793	0.20242	957.396
Medications	M01AH05	Etoricoxib (M01AH05)	Gradient model	Full population	-	0.787254	0.928131	961.447
Medications	J02AC01	Fluconazole (J02AC01)	Community type model	Full population	-	0.836837	0.911837	333.712
Medications	J02AC01	Fluconazole (J02AC01)	Enterotype model	Full population	-	0.91273	0.967159	330.972
Medications	J02AC01	Fluconazole (J02AC01)	Gradient model	Full population	-	0.153636	0.447843	327.118
Medications	C05AA84	Fluocortolone+lidocaine (C05AA84)	Community type model	Full population	-	0.211161	0.455871	302.517
Medications	C05AA84	Fluocortolone+lidocaine (C05AA84)	Enterotype model	Full population	-	0.0141614	0.0908691	295.846
Medications	C05AA84	Fluocortolone+lidocaine (C05AA84)	Gradient model	Full population	-	0.0587692	0.274256	298.789
Medications	R01AD12	Fluticasone furoate (R01AD12)	Community type model	Full population	-	0.556581	0.769881	489.621
Medications	R01AD12	Fluticasone furoate (R01AD12)	Enterotype model	Full population	-	0.923535	0.972315	488.47
Medications	R01AD12	Fluticasone furoate (R01AD12)	Gradient model	Full population	-	0.314295	0.634253	485.616
Medications	R03AK07	Formoterol+budesonide (R03AK07)	Community type model	Full population	-	0.623295	0.810327	296.663
Medications	R03AK07	Formoterol+budesonide (R03AK07)	Enterotype model	Full population	-	0.688087	0.854102	294.536
Medications	R03AK07	Formoterol+budesonide (R03AK07)	Gradient model	Full population	-	0.453466	0.75432	292.721
Medications	N03AX12	Gabapentin (N03AX12)	Community type model	Full population	-	0.0909369	0.2764	254.146
Medications	N03AX12	Gabapentin (N03AX12)	Enterotype model	Full population	-	0.0571113	0.227461	252.438
Medications	N03AX12	Gabapentin (N03AX12)	Gradient model	Full population	-	0.260644	0.561387	254.899
Medications	G03AA10	Gestodene+ethinylestradiol (G03AA10)	Community type model	Full population	-	0.00359263	0.0296392	274.52
Medications	G03AA10	Gestodene+ethinylestradiol (G03AA10)	Enterotype model	Full population	-	0.796081	0.905144	285.672
Medications	G03AA10	Gestodene+ethinylestradiol (G03AA10)	Gradient model	Full population	-	0.6899	0.883073	283.969
Medications	H02AB	Glucocorticoids (H02AB)	Community type model	Full population	-	0.0510928	0.193483	459.513
Medications	H02AB	Glucocorticoids (H02AB)	Enterotype model	Full population	-	0.00463802	0.0486992	454.201
Medications	H02AB	Glucocorticoids (H02AB)	Gradient model	Full population	-	0.000569848	0.0116042	451.076
Medications	M01AX05	Glucosamine (M01AX05)	Community type model	Full population	-	0.475709	0.684564	489.114
Medications	M01AX05	Glucosamine (M01AX05)	Enterotype model	Full population	-	0.848341	0.933175	488.3
Medications	M01AX05	Glucosamine (M01AX05)	Gradient model	Full population	-	0.48512	0.781497	486.141
Medications	M01AE01	Ibuprofen (M01AE01)	Community type model	Full population	-	0.829051	0.907634	288.642
Medications	M01AE01	Ibuprofen (M01AE01)	Enterotype model	Full population	-	0.269515	0.500591	283.506
Medications	M01AE01	Ibuprofen (M01AE01)	Gradient model	Full population	-	0.68274	0.880521	283.961
Medications	G01AF	Imidazole derivatives (G01AF)	Community type model	Full population	-	0.350246	0.576044	257.728
Medications	G01AF	Imidazole derivatives (G01AF)	Enterotype model	Full population	-	0.572852	0.74762	257.05
Medications	G01AF	Imidazole derivatives (G01AF)	Gradient model	Full population	-	0.898678	0.977204	256.148
Medications	L04A	immunosuppressants (L04A)	Community type model	Full population	-	0.387755	0.611429	304.224
Medications	L04A	immunosuppressants (L04A)	Enterotype model	Full population	-	0.0557389	0.227461	298.587
Medications	L04A	immunosuppressants (L04A)	Gradient model	Full population	-	0.0235533	0.184078	297.234
Medications	J07BB02	Influenza, inactivated, split virus or surface antigen (J07BB02)	Community type model	Full population	-	0.000436657	0.00840565	663.781
Medications	J07BB02	Influenza, inactivated, split virus or surface antigen (J07BB02)	Enterotype model	Full population	-	0.00609134	0.056284	669.874
Medications	J07BB02	Influenza, inactivated, split virus or surface antigen (J07BB02)	Gradient model	Full population	-	0.0271363	0.189954	673.194
Medications	D01AC80	Isoconazole+diflucortolone (D01AC80)	Community type model	Full population	-	0.452797	0.657837	331.486
Medications	D01AC80	Isoconazole+diflucortolone (D01AC80)	Enterotype model	Full population	-	0.275823	0.500591	328.578
Medications	D01AC80	Isoconazole+diflucortolone (D01AC80)	Gradient model	Full population	-	0.410574	0.718505	328.477
Medications	M01AE03	Ketoprofen (M01AE03)	Community type model	Full population	-	0.00584441	0.045002	275.622
Medications	M01AE03	Ketoprofen (M01AE03)	Enterotype model	Full population	-	0.246431	0.482421	283.327
Medications	M01AE03	Ketoprofen (M01AE03)	Gradient model	Full population	-	0.0345119	0.203439	279.659
Medications	S01EE01	Latanoprost (S01EE01)	Community type model	Full population	-	0.598818	0.804226	268.812
Medications	S01EE01	Latanoprost (S01EE01)	Enterotype model	Full population	-	0.328754	0.554322	265.347
Medications	S01EE01	Latanoprost (S01EE01)	Gradient model	Full population	-	0.221308	0.533043	264.076
Medications	H03AA01	Levothyroxine sodium (H03AA01)	Community type model	Full population	-	0.320495	0.54437	1079.42
Medications	H03AA01	Levothyroxine sodium (H03AA01)	Enterotype model	Full population	-	0.158083	0.376465	1076.42
Medications	H03AA01	Levothyroxine sodium (H03AA01)	Gradient model	Full population	-	0.474662	0.778537	1077.6
Medications	M01AC05	Lornoxicam (M01AC05)	Community type model	Full population	-	0.7272	0.861452	260.117
Medications	M01AC05	Lornoxicam (M01AC05)	Enterotype model	Full population	-	0.947572	0.976293	258.056
Medications	M01AC05	Lornoxicam (M01AC05)	Gradient model	Full population	-	0.310707	0.632712	255.136
Medications	A03AA04	Mebeverine (A03AA04)	Community type model	Full population	-	0.299508	0.525498	247.781
Medications	A03AA04	Mebeverine (A03AA04)	Enterotype model	Full population	-	0.440113	0.63941	247.023
Medications	A03AA04	Mebeverine (A03AA04)	Gradient model	Full population	-	0.348387	0.665732	245.785
Medications	M01AC06	Meloxicam (M01AC06)	Community type model	Full population	-	0.561669	0.772295	473.908
Medications	M01AC06	Meloxicam (M01AC06)	Enterotype model	Full population	-	0.776508	0.901373	472.379
Medications	M01AC06	Meloxicam (M01AC06)	Gradient model	Full population	-	0.683976	0.880521	470.719
Medications	A10BA02	Metformin (A10BA02)	Community type model	Full population	-	0.126432	0.350591	591.315
Medications	A10BA02	Metformin (A10BA02)	Enterotype model	Full population	-	0.721582	0.867516	593.847
Medications	A10BA02	Metformin (A10BA02)	Gradient model	Full population	-	0.615349	0.842283	592.247
Medications	C07AB02	Metoprolol (C07AB02)	Community type model	Full population	-	0.268347	0.499905	1340.18
Medications	C07AB02	Metoprolol (C07AB02)	Enterotype model	Full population	-	0.124156	0.344889	1337.2
Medications	C07AB02	Metoprolol (C07AB02)	Gradient model	Full population	-	0.153946	0.447843	1337.34
Medications	J01XD01	metronidazole (J01XD01)	Community type model	Full population	-	0.735494	0.866832	241.067
Medications	J01XD01	metronidazole (J01XD01)	Enterotype model	Full population	-	0.890088	0.967159	238.836
Medications	J01XD01	metronidazole (J01XD01)	Gradient model	Full population	-	0.896568	0.977204	237.051
Medications	D07AC13	Mometasone (D07AC13)	Community type model	Full population	-	0.423256	0.639034	313.489
Medications	D07AC13	Mometasone (D07AC13)	Enterotype model	Full population	-	0.582132	0.751243	312.281
Medications	D07AC13	Mometasone (D07AC13)	Gradient model	Full population	-	0.843465	0.950607	311.324
Medications	R01AD09	Mometasone (R01AD09)	Community type model	Full population	-	0.801558	0.900772	490.988
Medications	R01AD09	Mometasone (R01AD09)	Enterotype model	Full population	-	0.713144	0.867033	487.952
Medications	R01AD09	Mometasone (R01AD09)	Gradient model	Full population	-	0.59301	0.840723	486.343
Medications	N02AJ06	N02AJ06	Community type model	Full population	-	0.11305	0.330564	492.968
Medications	N02AJ06	N02AJ06	Enterotype model	Full population	-	0.206676	0.442058	493.285
Medications	N02AJ06	N02AJ06	Gradient model	Full population	-	0.440124	0.75432	493.842
Medications	M01AE52	Naproxen+esomeprazole (M01AE52)	Community type model	Full population	-	0.672965	0.840297	401.431
Medications	M01AE52	Naproxen+esomeprazole (M01AE52)	Enterotype model	Full population	-	0.377453	0.59314	397.825
Medications	M01AE52	Naproxen+esomeprazole (M01AE52)	Gradient model	Full population	-	0.3713	0.66856	396.975
Medications	C07AB12	Nebivolol (C07AB12)	Community type model	Full population	-	0.0487541	0.188967	674.527
Medications	C07AB12	Nebivolol (C07AB12)	Enterotype model	Full population	-	0.0027817	0.0338197	668.307
Medications	C07AB12	Nebivolol (C07AB12)	Gradient model	Full population	-	0.942529	0.992348	678.071
Medications	J01XE01	nitrofurantoin (J01XE01)	Community type model	Full population	-	0.893866	0.926204	467.846
Medications	J01XE01	nitrofurantoin (J01XE01)	Enterotype model	Full population	-	0.580839	0.751243	463.862
Medications	J01XE01	nitrofurantoin (J01XE01)	Gradient model	Full population	-	0.620864	0.84287	462.704
Medications	N06AA	Non-selective monoamine reuptake inhibitors (N06AA)	Community type model	Full population	-	0.14239	0.357522	245.785
Medications	N06AA	Non-selective monoamine reuptake inhibitors (N06AA)	Enterotype model	Full population	-	0.161081	0.379691	245.013
Medications	N06AA	Non-selective monoamine reuptake inhibitors (N06AA)	Gradient model	Full population	-	0.0974412	0.335797	243.917
Medications	A02BC01	Omeprazole (A02BC01)	Community type model	Full population	-	0.163801	0.386102	868.974
Medications	A02BC01	Omeprazole (A02BC01)	Enterotype model	Full population	-	0.535659	0.711133	870.241
Medications	A02BC01	Omeprazole (A02BC01)	Gradient model	Full population	-	0.565828	0.817713	869.16
Medications	N02A	Opioids (N02A)	Community type model	Full population	-	0.822568	0.907634	251.141
Medications	N02A	Opioids (N02A)	Enterotype model	Full population	-	0.948778	0.976293	248.559
Medications	N02A	Opioids (N02A)	Gradient model	Full population	-	0.923778	0.990078	246.655
Medications	J05AH02	oseltamivir (J05AH02)	Community type model	Full population	-	0.303881	0.525498	238.226
Medications	J05AH02	oseltamivir (J05AH02)	Enterotype model	Full population	-	0.091548	0.320418	234.287
Medications	J05AH02	oseltamivir (J05AH02)	Gradient model	Full population	-	0.0735798	0.301003	233.867
Medications	A06AD	osmotically acting laxatives (A06AD)	Community type model	Full population	-	0.679515	0.843914	250.357
Medications	A06AD	osmotically acting laxatives (A06AD)	Enterotype model	Full population	-	0.725832	0.867516	248.023
Medications	A06AD	osmotically acting laxatives (A06AD)	Gradient model	Full population	-	0.830422	0.949054	246.618
Medications	N06AX	Other antidepressants (N06AX)	Community type model	Full population	-	0.867253	0.917182	467.683
Medications	N06AX	Other antidepressants (N06AX)	Enterotype model	Full population	-	0.277384	0.500591	462.383
Medications	N06AX	Other antidepressants (N06AX)	Gradient model	Full population	-	0.722355	0.891531	462.822
Medications	R06AX	Other antihistamines for systemic use (R06AX)	Community type model	Full population	-	0.172174	0.40174	354.954
Medications	R06AX	Other antihistamines for systemic use (R06AX)	Enterotype model	Full population	-	0.151683	0.36883	353.567
Medications	R06AX	Other antihistamines for systemic use (R06AX)	Gradient model	Full population	-	0.0298884	0.193365	350.624
Medications	J01D	other beta-lactam antibacterials (J01D)	Community type model	Full population	-	0.0286401	0.132317	260.75
Medications	J01D	other beta-lactam antibacterials (J01D)	Enterotype model	Full population	-	0.895947	0.967159	267.352
Medications	J01D	other beta-lactam antibacterials (J01D)	Gradient model	Full population	-	0.577186	0.827101	265.261
Medications	A02BC02	Pantoprazole (A02BC02)	Community type model	Full population	-	0.0293052	0.132735	520.506
Medications	A02BC02	Pantoprazole (A02BC02)	Enterotype model	Full population	-	0.217322	0.454221	524.221
Medications	A02BC02	Pantoprazole (A02BC02)	Gradient model	Full population	-	0.704116	0.888239	525.129
Medications	C09AA04	Perindopril (C09AA04)	Community type model	Full population	-	0.242991	0.473844	329.691
Medications	C09AA04	Perindopril (C09AA04)	Enterotype model	Full population	-	0.295116	0.519986	328.713
Medications	C09AA04	Perindopril (C09AA04)	Gradient model	Full population	-	0.196673	0.50512	327.487
Medications	C09BB04	Perindopril+amlodipine (C09BB04)	Community type model	Full population	-	0.0748384	0.233617	244.163
Medications	C09BB04	Perindopril+amlodipine (C09BB04)	Enterotype model	Full population	-	0.0624634	0.237817	243.118
Medications	C09BB04	Perindopril+amlodipine (C09BB04)	Gradient model	Full population	-	0.0971952	0.335797	243.913
Medications	C09BX01	Perindopril+amlodipine+indapamide (C09BX01)	Community type model	Full population	-	0.235663	0.473844	275.345
Medications	C09BX01	Perindopril+amlodipine+indapamide (C09BX01)	Enterotype model	Full population	-	0.718867	0.867516	276.232
Medications	C09BX01	Perindopril+amlodipine+indapamide (C09BX01)	Gradient model	Full population	-	0.37308	0.66856	274.099
Medications	C09BA04	Perindopril+indapamide (C09BA04)	Community type model	Full population	-	0.884509	0.926204	545.301
Medications	C09BA04	Perindopril+indapamide (C09BA04)	Enterotype model	Full population	-	0.961473	0.978415	542.383
Medications	C09BA04	Perindopril+indapamide (C09BA04)	Gradient model	Full population	-	0.418896	0.727385	539.808
Medications	R06AE	piperazine derivatives (R06AE)	Community type model	Full population	-	0.758293	0.882079	279.015
Medications	R06AE	piperazine derivatives (R06AE)	Enterotype model	Full population	-	0.527259	0.708493	275.612
Medications	R06AE	piperazine derivatives (R06AE)	Gradient model	Full population	-	0.211953	0.52173	273.334
Medications	N03AX16	Pregabalin (N03AX16)	Community type model	Full population	-	0.132041	0.350591	301.287
Medications	N03AX16	Pregabalin (N03AX16)	Enterotype model	Full population	-	0.371737	0.59314	302.382
Medications	N03AX16	Pregabalin (N03AX16)	Gradient model	Full population	-	0.679451	0.880521	302.19
Medications	G03AC	progestogens (G03AC)	Community type model	Women subpopulation	-	0.137269	0.353124	230.797
Medications	G03AC	progestogens (G03AC)	Enterotype model	Women subpopulation	-	0.93881	0.976293	233.645
Medications	G03AC	progestogens (G03AC)	Gradient model	Women subpopulation	-	0.342613	0.661597	230.871
Medications	G03D	Progestogens (G03D)	Community type model	Full population	-	0.279586	0.508538	266.496
Medications	G03D	Progestogens (G03D)	Enterotype model	Full population	-	0.360651	0.586692	265.532
Medications	G03D	Progestogens (G03D)	Gradient model	Full population	-	0.128876	0.395454	263.266
Medications	G03AA	Progestogens and estrogens, fixed combinations (G03AA)	Community type model	Full population	-	0.0147545	0.083129	383.022
Medications	G03AA	Progestogens and estrogens, fixed combinations (G03AA)	Enterotype model	Full population	-	0.237514	0.468939	388.525
Medications	G03AA	Progestogens and estrogens, fixed combinations (G03AA)	Gradient model	Full population	-	0.0935865	0.335797	386.588
Medications	G03FA	Progestogens and estrogens, fixed combinations (G03FA)	Community type model	Full population	-	0.772792	0.888134	269.774
Medications	G03FA	Progestogens and estrogens, fixed combinations (G03FA)	Enterotype model	Full population	-	0.628362	0.801942	266.643
Medications	G03FA	Progestogens and estrogens, fixed combinations (G03FA)	Gradient model	Full population	-	0.351333	0.665732	264.703
Medications	C01BC03	Propafenone (C01BC03)	Community type model	Full population	-	0.0708411	0.230483	290.646
Medications	C01BC03	Propafenone (C01BC03)	Enterotype model	Full population	-	0.798254	0.905144	294.833
Medications	C01BC03	Propafenone (C01BC03)	Gradient model	Full population	-	0.565746	0.817713	292.953
Medications	R01BA93	Pseudoephedrine+cetirizine (R01BA93)	Community type model	Full population	-	0.6091	0.809092	482.077
Medications	R01BA93	Pseudoephedrine+cetirizine (R01BA93)	Enterotype model	Full population	-	0.0371699	0.171725	474.193
Medications	R01BA93	Pseudoephedrine+cetirizine (R01BA93)	Gradient model	Full population	-	0.147881	0.44167	476.684
Medications	N05AH04	Quetiapine (N05AH04)	Community type model	Full population	-	0.0746592	0.233617	361.435
Medications	N05AH04	Quetiapine (N05AH04)	Enterotype model	Full population	-	0.113242	0.344889	361.586
Medications	N05AH04	Quetiapine (N05AH04)	Gradient model	Full population	-	0.178417	0.470182	362.131
Medications	C09AA05	Ramipril (C09AA05)	Community type model	Full population	-	0.807204	0.900793	589.559
Medications	C09AA05	Ramipril (C09AA05)	Enterotype model	Full population	-	0.44313	0.639769	585.54
Medications	C09AA05	Ramipril (C09AA05)	Gradient model	Full population	-	0.645396	0.855436	584.956
Medications	B01AF01	Rivaroxaban (B01AF01)	Community type model	Full population	-	0.685818	0.84407	332.882
Medications	B01AF01	Rivaroxaban (B01AF01)	Enterotype model	Full population	-	0.64415	0.813107	330.275
Medications	B01AF01	Rivaroxaban (B01AF01)	Gradient model	Full population	-	0.823821	0.946338	329.105
Medications	C10AA07	Rosuvastatin (C10AA07)	Community type model	Full population	-	0.488368	0.696376	680.644
Medications	C10AA07	Rosuvastatin (C10AA07)	Enterotype model	Full population	-	0.352838	0.578054	677.992
Medications	C10AA07	Rosuvastatin (C10AA07)	Gradient model	Full population	-	0.697993	0.888239	677.925
Medications	N06AB	Selective serotonin reuptake inhibitors (N06AB)	Community type model	Full population	-	0.361552	0.584045	356.996
Medications	N06AB	Selective serotonin reuptake inhibitors (N06AB)	Enterotype model	Full population	-	0.276548	0.500591	354.769
Medications	N06AB	Selective serotonin reuptake inhibitors (N06AB)	Gradient model	Full population	-	0.200695	0.50512	353.702
Medications	N06AB06	Sertraline (N06AB06)	Community type model	Full population	-	0.381635	0.607983	322.109
Medications	N06AB06	Sertraline (N06AB06)	Enterotype model	Full population	-	0.767232	0.899648	321.764
Medications	N06AB06	Sertraline (N06AB06)	Gradient model	Full population	-	0.850039	0.950607	320.258
Medications	G04BE03	Sildenafil (G04BE03)	Community type model	Full population	-	0.365257	0.585933	248.351
Medications	G04BE03	Sildenafil (G04BE03)	Enterotype model	Full population	-	0.107036	0.344889	244.195
Medications	G04BE03	Sildenafil (G04BE03)	Gradient model	Full population	-	0.362586	0.665732	245.835
Medications	C10AA01	Simvastatin (C10AA01)	Community type model	Full population	-	0.0223392	0.116257	358.534
Medications	C10AA01	Simvastatin (C10AA01)	Enterotype model	Full population	-	0.00951707	0.0732815	356.633
Medications	C10AA01	Simvastatin (C10AA01)	Gradient model	Full population	-	0.0211137	0.175165	358.625
Medications	C03CA	sulfonamides, plain (C03CA)	Community type model	Full population	-	0.539068	0.754695	249.551
Medications	C03CA	sulfonamides, plain (C03CA)	Enterotype model	Full population	-	0.955161	0.976293	248.572
Medications	C03CA	sulfonamides, plain (C03CA)	Gradient model	Full population	-	0.360164	0.665732	245.827
Medications	N02CC01	Sumatriptan (N02CC01)	Community type model	Full population	-	0.625281	0.810327	250.055
Medications	N02CC01	Sumatriptan (N02CC01)	Enterotype model	Full population	-	0.420566	0.622762	246.932
Medications	N02CC01	Sumatriptan (N02CC01)	Gradient model	Full population	-	0.579709	0.827101	246.357
Medications	N05CF02	Zolpidem (N05CF02)	Community type model	Full population	-	0.351612	0.576044	321.869
Medications	N05CF02	Zolpidem (N05CF02)	Enterotype model	Full population	-	0.748003	0.881575	321.713
Medications	N05CF02	Zolpidem (N05CF02)	Gradient model	Full population	-	0.253411	0.555247	318.989
Medications	N05CF01	Zopiclone (N05CF01)	Community type model	Full population	-	0.714004	0.859036	743.499
Medications	N05CF01	Zopiclone (N05CF01)	Enterotype model	Full population	-	0.603086	0.77396	740.606
Medications	N05CF01	Zopiclone (N05CF01)	Gradient model	Full population	-	0.0855979	0.324982	736.662
Medications	G04CA02	Tamsulosin (G04CA02)	Community type model	Full population	-	0.0226476	0.116257	358.566
Medications	G04CA02	Tamsulosin (G04CA02)	Enterotype model	Full population	-	0.0273061	0.138448	358.741
Medications	G04CA02	Tamsulosin (G04CA02)	Gradient model	Full population	-	0.101508	0.339369	361.261
Medications	C09CA07	Telmisartan (C09CA07)	Community type model	Full population	-	0.190273	0.430912	614.181
Medications	C09CA07	Telmisartan (C09CA07)	Enterotype model	Full population	-	0.0614256	0.237817	610.723
Medications	C09CA07	Telmisartan (C09CA07)	Gradient model	Full population	-	0.450642	0.75432	613.733
Medications	C09DB04	Telmisartan+amlodipine (C09DB04)	Community type model	Full population	-	0.0064437	0.0480159	238.381
Medications	C09DB04	Telmisartan+amlodipine (C09DB04)	Enterotype model	Full population	-	0.00827797	0.0682933	239.076
Medications	C09DB04	Telmisartan+amlodipine (C09DB04)	Gradient model	Full population	-	0.101292	0.339369	243.979
Medications	C09DA07	Telmisartan+hydrochlorothiazide (C09DA07)	Community type model	Full population	-	0.273348	0.505148	338.808
Medications	C09DA07	Telmisartan+hydrochlorothiazide (C09DA07)	Enterotype model	Full population	-	0.0385901	0.174791	333.438
Medications	C09DA07	Telmisartan+hydrochlorothiazide (C09DA07)	Gradient model	Full population	-	0.293222	0.603751	336.842
Medications	M03BX02	Tizanidine (M03BX02)	Community type model	Full population	-	0.639844	0.816955	296.757
Medications	M03BX02	Tizanidine (M03BX02)	Enterotype model	Full population	-	0.708938	0.86648	294.595
Medications	M03BX02	Tizanidine (M03BX02)	Gradient model	Full population	-	0.935039	0.992348	293.277
Medications	total_meds_used	Total number of drugs taken	Community type model	Full population	-	0.000933545	0.0162156	11249.8
Medications	total_meds_used	Total number of drugs taken	Enterotype model	Full population	-	0.00568357	0.0547043	11254.1
Medications	total_meds_used	Total number of drugs taken	Gradient model	Full population	-	0.00548475	0.0706177	11254.7
Medications	N02AX02	Tramadol (N02AX02)	Community type model	Full population	-	0.193252	0.433409	355.259
Medications	N02AX02	Tramadol (N02AX02)	Enterotype model	Full population	-	0.174923	0.39615	353.852
Medications	N02AX02	Tramadol (N02AX02)	Gradient model	Full population	-	0.255314	0.555247	354.045
Medications	C01EB15	Trimetazidine (C01EB15)	Community type model	Full population	-	0.854019	0.913355	385.628
Medications	C01EB15	Trimetazidine (C01EB15)	Enterotype model	Full population	-	0.99521	0.995419	382.961
Medications	C01EB15	Trimetazidine (C01EB15)	Gradient model	Full population	-	0.656167	0.864115	380.773
Medications	J05AB11	Valaciclovir (J05AB11)	Community type model	Full population	-	0.768021	0.887064	410.27
Medications	J05AB11	Valaciclovir (J05AB11)	Enterotype model	Full population	-	0.340879	0.56636	405.942
Medications	J05AB11	Valaciclovir (J05AB11)	Gradient model	Full population	-	0.237318	0.545759	404.698
Medications	N06AX16	Venlafaxine (N06AX16)	Community type model	Full population	-	0.130077	0.350591	235.956
Medications	N06AX16	Venlafaxine (N06AX16)	Enterotype model	Full population	-	0.149594	0.36883	235.269
Medications	N06AX16	Venlafaxine (N06AX16)	Gradient model	Full population	-	0.0360552	0.204078	232.674
Other	birthPlace_typeCity	Birthplace type city (N0Y1)	Community type model	Full population	-	0.327411	0.551907	3375.98
Other	birthPlace_typeCity	Birthplace type city (N0Y1)	Enterotype model	Full population	-	0.365547	0.590498	3374.59
Other	birthPlace_typeCity	Birthplace type city (N0Y1)	Gradient model	Full population	-	0.0269854	0.189954	3369.71
Other	bornByCaesereanSection	Born by caeserean section (N0Y1)	Community type model	Full population	-	0.00119316	0.0172263	489.966
Other	bornByCaesereanSection	Born by caeserean section (N0Y1)	Enterotype model	Full population	-	0.0204369	0.124235	496.261
Other	bornByCaesereanSection	Born by caeserean section (N0Y1)	Gradient model	Full population	-	0.743356	0.891531	501.934
Other	foodBabyFirstMonths_breastmilk	Breastmilk in first months (N0Y1)	Community type model	Full population	-	0.815157	0.905294	3015.17
Other	foodBabyFirstMonths_breastmilk	Breastmilk in first months (N0Y1)	Enterotype model	Full population	-	0.431033	0.634195	3011.05
Other	foodBabyFirstMonths_breastmilk	Breastmilk in first months (N0Y1)	Gradient model	Full population	-	0.905692	0.980072	3010.72
Other	conditionBowel_name	Condition of the bowel movement	Community type model	Full population	-	8.97933e-17	4.14845e-15	#N/A
Other	conditionBowel_name	Condition of the bowel movement	Enterotype model	Full population	-	3.05238e-13	2.35033e-11	#N/A
Other	doesPhysicalExercise	Does physical exercise (N0Y1)	Community type model	Full population	-	0.0406591	0.166054	2955.35
Other	doesPhysicalExercise	Does physical exercise (N0Y1)	Enterotype model	Full population	-	0.122922	0.344889	2957.14
Other	doesPhysicalExercise	Does physical exercise (N0Y1)	Gradient model	Full population	-	0.358202	0.665732	2958.49
Other	dringingWaterAtHome_well	Drinkingwater from well (N0Y1)	Community type model	Full population	-	0.00297045	0.0276695	1714.42
Other	dringingWaterAtHome_well	Drinkingwater from well (N0Y1)	Enterotype model	Full population	-	0.00216207	0.0277466	1714.18
Other	dringingWaterAtHome_well	Drinkingwater from well (N0Y1)	Gradient model	Full population	-	8.48674e-06	0.000380206	1704.63
Other	alcohol_frequency_num	Frequency of alcohol consumption	Community type model	Full population	-	0.0121334	0.0737581	8803.83
Other	alcohol_frequency_num	Frequency of alcohol consumption	Enterotype model	Full population	-	0.0122432	0.086228	8803.87
Other	alcohol_frequency_num	Frequency of alcohol consumption	Gradient model	Full population	-	0.238999	0.545759	8809.3
Other	frequencyGutEmpting_name	Gut emptying frequency	Community type model	Full population	-	3.98327e-25	4.60068e-23	#N/A
Other	frequencyGutEmpting_name	Gut emptying frequency	Enterotype model	Full population	-	1.13672e-19	1.31291e-17	#N/A
Other	hasPets	Has pets (N0Y1)	Community type model	Full population	-	0.55575	0.769881	3475.49
Other	hasPets	Has pets (N0Y1)	Enterotype model	Full population	-	0.12164	0.344889	3470.29
Other	hasPets	Has pets (N0Y1)	Gradient model	Full population	-	0.00567464	0.0706177	3464.86
Other	has_smoked	Has smoked (N0Y1)	Community type model	Full population	-	4.28417e-05	0.000989644	3377.46
Other	has_smoked	Has smoked (N0Y1)	Enterotype model	Full population	-	0.00010299	0.00216279	3380.45
Other	has_smoked	Has smoked (N0Y1)	Gradient model	Full population	-	0.614866	0.842283	3396.55
Other	has_smoked_lastYear	Has smoked last year (N0Y1)	Community type model	Full population	-	0.0788753	0.242936	1334.26
Other	has_smoked_lastYear	Has smoked last year (N0Y1)	Enterotype model	Full population	-	0.107038	0.344889	1334.16
Other	has_smoked_lastYear	Has smoked last year (N0Y1)	Gradient model	Full population	-	0.786308	0.928131	1336.56
Other	alcohol_has_used	Has used alcohol (N0Y1)	Community type model	Full population	-	0.176993	0.408854	1388.57
Other	alcohol_has_used	Has used alcohol (N0Y1)	Enterotype model	Full population	-	0.113177	0.344889	1386.52
Other	alcohol_has_used	Has used alcohol (N0Y1)	Gradient model	Full population	-	0.0370277	0.204078	1384.53
Other	frequencyTakenProbiotic_name	Probiotics usage frequency	Community type model	Full population	-	0.180326	0.412429	#N/A
Other	frequencyTakenProbiotic_name	Probiotics usage frequency	Enterotype model	Full population	-	0.013688	0.0908691	#N/A
Other	samplingSeason	Sampling season	Community type model	Full population	-	0.209703	0.455871	#N/A
Other	samplingSeason	Sampling season	Enterotype model	Full population	-	0.181427	0.40689	#N/A
Other	usualStoolType_category	Stool consistenct	Community type model	Full population	-	2.83095e-39	6.53951e-37	#N/A
Other	usualStoolType_category	Stool consistenct	Enterotype model	Full population	-	6.91556e-40	1.5975e-37	#N/A
Other	hasTakenSupplements_name	Supplement consumption frequency	Community type model	Full population	-	0.854046	0.913355	#N/A
Other	hasTakenSupplements_name	Supplement consumption frequency	Enterotype model	Full population	-	0.529366	0.708493	#N/A
Procedures	Anesteesia	Anesthesia (last 6 months)	Community type model	Full population	-	0.218208	0.466585	471.13
Procedures	Anesteesia	Anesthesia (last 6 months)	Enterotype model	Full population	-	0.143954	0.36883	469.008
Procedures	Anesteesia	Anesthesia (last 6 months)	Gradient model	Full population	-	0.812806	0.94336	470.829
Procedures	cecumRemoved	Cecum removed (N0Y1)	Community type model	Full population	-	0.137581	0.353124	2463.75
Procedures	cecumRemoved	Cecum removed (N0Y1)	Enterotype model	Full population	-	0.149881	0.36883	2462.92
Procedures	cecumRemoved	Cecum removed (N0Y1)	Gradient model	Full population	-	0.0132814	0.148752	2458.59
Procedures	tonsilsRemoved	Tonsils removed (N0Y1)	Community type model	Full population	-	0.304834	0.525498	3221.22
Procedures	tonsilsRemoved	Tonsils removed (N0Y1)	Enterotype model	Full population	-	0.0628001	0.237817	3216.52
Procedures	tonsilsRemoved	Tonsils removed (N0Y1)	Gradient model	Full population	-	0.00203268	0.0350246	3210.53

## Sheet: Table 1B
factor_group	analysis_factor	factor_name	Community type 1	Community type 2	Community type 3	Community type 4	Community type 5	Enterotype B	Enterotype F	Enterotype P
Dietary	Adds salt	Adds salt	3.9 (1.02)	4 (0.94)	4.1 (0.94)	4 (0.99)	4 (0.97)	3.9 (0.99)	4.1 (0.94)	4 (0.99)
Dietary	Fresh fruit, berries	Fresh fruit, berries	5.7 (2.16)	6.1 (2.04)	6.4 (1.89)	6.1 (1.99)	5.9 (2.16)	5.9 (2.09)	6.3 (1.95)	5.9 (2.1)
Dietary	Meat	Meat	4.8 (1.97)	4.6 (1.91)	4.5 (1.89)	4.7 (1.86)	4.9 (2.03)	4.7 (1.93)	4.6 (1.89)	4.9 (1.95)
Dietary	Meat products (wieners, sausages)	Meat products (wieners, sausages)	3.4 (2.19)	3.4 (2.23)	3.2 (2.18)	3.3 (2.3)	3.7 (2.36)	3.5 (2.26)	3.2 (2.2)	3.5 (2.31)
Dietary	Porridge, muesli	Porridge, muesli	3.4 (2.36)	3.7 (2.33)	4 (2.4)	3.7 (2.33)	3.7 (2.53)	3.5 (2.37)	3.9 (2.36)	3.7 (2.43)
Dietary	Rice, pasta	Rice, pasta	2.5 (1.22)	2.4 (1.16)	2.4 (1.11)	2.5 (1.25)	2.6 (1.19)	2.4 (1.21)	2.4 (1.13)	2.6 (1.23)
Dietary	Soft drinks	Soft drinks	2 (1.62)	1.7 (1.33)	1.6 (1.25)	1.9 (1.46)	1.8 (1.35)	1.8 (1.5)	1.7 (1.33)	1.8 (1.37)
Dietary	Sweets	Sweets	4.6 (2.16)	5.1 (2.15)	4.9 (2.22)	4.8 (2.17)	4.7 (2.19)	4.8 (2.15)	4.9 (2.21)	4.7 (2.16)
Diseases	K35	Acute appendicitis (K35)	10 (2.75%)	17 (2.48%)	4 (0.71%)	11 (1.97%)	9 (2.66%)	23 (3.04%)	12 (1.08%)	16 (2.48%)
Diseases	J20	Acute bronchitis (J20)	107 (29.48%)	154 (22.48%)	109 (19.36%)	126 (22.62%)	71 (21.01%)	196 (25.93%)	238 (21.52%)	133 (20.65%)
Diseases	B37	Candidiasis (B37)	62 (25.62%)	190 (35.78%)	132 (31.06%)	106 (27.68%)	56 (31.11%)	172 (31.56%)	255 (30.76%)	119 (30.75%)
Diseases	N11	Chronic tubulo-interstitial nephritis (N11)	13 (3.58%)	27 (3.94%)	12 (2.13%)	11 (1.97%)	3 (0.89%)	31 (4.1%)	28 (2.53%)	7 (1.09%)
Diseases	E78	Disorders of lipoprotein metabolism and other lipidemias (E78)	99 (27.27%)	124 (18.1%)	116 (20.6%)	117 (21.01%)	86 (25.44%)	182 (24.07%)	203 (18.35%)	157 (24.38%)
Diseases	I10	Essential (primary) hypertension (I10)	111 (30.58%)	159 (23.21%)	114 (20.25%)	128 (22.98%)	96 (28.4%)	216 (28.57%)	230 (20.8%)	162 (25.16%)
Diseases	N97	Female infertility (N97)	13 (5.37%)	55 (10.36%)	24 (5.65%)	16 (4.18%)	14 (7.78%)	36 (6.61%)	64 (7.72%)	22 (5.68%)
Diseases	M10	Gout (M10)	24 (6.61%)	20 (2.92%)	11 (1.95%)	13 (2.33%)	14 (4.14%)	39 (5.16%)	21 (1.9%)	22 (3.42%)
Diseases	I11	Hypertensive heart disease (I11)	86 (23.69%)	120 (17.52%)	106 (18.83%)	95 (17.06%)	84 (24.85%)	157 (20.77%)	199 (17.99%)	135 (20.96%)
Diseases	F41	Other anxiety disorders (F41)	79 (21.76%)	114 (16.64%)	78 (13.85%)	85 (15.26%)	39 (11.54%)	142 (18.78%)	168 (15.19%)	85 (13.2%)
Diseases	E28	Ovarian dysfunction (E28)	16 (6.61%)	44 (8.29%)	24 (5.65%)	13 (3.39%)	6 (3.33%)	37 (6.79%)	55 (6.63%)	11 (2.84%)
Diseases	total_diseases	Total number of prevalent diseases	5.8 (4)	5.3 (3.96)	4.9 (3.58)	4.8 (3.81)	4.9 (3.79)	5.6 (3.98)	5 (3.79)	4.7 (3.71)
Diseases	E11	Type 2 diabetes mellitus (E11)	31 (8.54%)	22 (3.21%)	23 (4.09%)	27 (4.85%)	15 (4.44%)	43 (5.69%)	45 (4.07%)	30 (4.66%)
Intrinsic	Age_at_MBsample	Age	49.2 (14.89)	49 (15.15)	52.3 (14.95)	49.9 (15.01)	49.5 (14.12)	49 (15.05)	51 (15.16)	49.5 (14.36)
Intrinsic	BP_systolic	Blood pressure (systolic)	138 (18.25)	133.7 (20.05)	133.8 (17.81)	134.4 (18.5)	138.7 (18.3)	136.3 (19.43)	133.3 (18.58)	137.1 (18.21)
Intrinsic	BMI	Body mass index	27.7 (5.56)	25.7 (5.03)	25.5 (4.92)	26.5 (5.25)	28.2 (5.86)	26.8 (5.39)	25.7 (5.08)	27.4 (5.51)
Intrinsic	gender	Gender (M0F1)	242 (66.67%)	531 (77.52%)	425 (75.49%)	383 (68.76%)	180 (53.25%)	545 (72.09%)	829 (74.95%)	387 (60.09%)
Intrinsic	WHR	Waist to hip ratio	0.9 (0.09)	0.8 (0.09)	0.8 (0.09)	0.8 (0.09)	0.9 (0.09)	0.8 (0.1)	0.8 (0.09)	0.9 (0.09)
Medications	C09BA	Ace inhibitors and diuretics (C09BA)	0 (0%)	12 (1.75%)	5 (0.89%)	3 (0.54%)	0 (0%)	10 (1.32%)	9 (0.81%)	1 (0.16%)
Medications	N06AX22	Agomelatine (N06AX22)	8 (2.2%)	4 (0.58%)	6 (1.07%)	3 (0.54%)	0 (0%)	10 (1.32%)	9 (0.81%)	2 (0.31%)
Medications	N05BA12	Alprazolam (N05BA12)	18 (4.96%)	16 (2.34%)	6 (1.07%)	23 (4.13%)	9 (2.66%)	25 (3.31%)	23 (2.08%)	24 (3.73%)
Medications	J01CA04	amoxicillin (J01CA04)	15 (4.13%)	22 (3.21%)	11 (1.95%)	22 (3.95%)	13 (3.85%)	31 (4.1%)	22 (1.99%)	30 (4.66%)
Medications	antibiotics_history_cont	Antibiotics usage history (last 10 years)	5.7 (5.61)	5.1 (4.76)	4.4 (4.48)	4.1 (4.37)	4.2 (4.45)	5.4 (5.14)	4.6 (4.59)	4.1 (4.39)
Medications	N07CA01	Betahistine (N07CA01)	1 (0.28%)	8 (1.17%)	6 (1.07%)	11 (1.97%)	0 (0%)	4 (0.53%)	17 (1.54%)	5 (0.78%)
Medications	J01MA02	ciprofloxacin (J01MA02)	7 (1.93%)	12 (1.75%)	9 (1.6%)	2 (0.36%)	0 (0%)	17 (2.25%)	13 (1.18%)	0 (0%)
Medications	J01FA09	clarithromycin (J01FA09)	16 (4.41%)	16 (2.34%)	4 (0.71%)	17 (3.05%)	4 (1.18%)	24 (3.17%)	22 (1.99%)	11 (1.71%)
Medications	C05AA84	Fluocortolone+lidocaine (C05AA84)	3 (0.83%)	11 (1.61%)	8 (1.42%)	4 (0.72%)	1 (0.3%)	14 (1.85%)	11 (0.99%)	2 (0.31%)
Medications	G03AA10	Gestodene+ethinylestradiol (G03AA10)	4 (1.1%)	6 (0.88%)	1 (0.18%)	13 (2.33%)	1 (0.3%)	8 (1.06%)	12 (1.08%)	5 (0.78%)
Medications	H02AB	Glucocorticoids (H02AB)	12 (3.31%)	17 (2.48%)	7 (1.24%)	7 (1.26%)	3 (0.89%)	24 (3.17%)	16 (1.45%)	6 (0.93%)
Medications	J07BB02	Influenza, inactivated, split virus or surface antigen (J07BB02)	7 (1.93%)	8 (1.17%)	28 (4.97%)	17 (3.05%)	15 (4.44%)	11 (1.46%)	39 (3.53%)	25 (3.88%)
Medications	M01AE03	Ketoprofen (M01AE03)	5 (1.38%)	6 (0.88%)	0 (0%)	8 (1.44%)	6 (1.78%)	5 (0.66%)	10 (0.9%)	10 (1.55%)
Medications	C07AB12	Nebivolol (C07AB12)	18 (4.96%)	18 (2.63%)	9 (1.6%)	20 (3.59%)	10 (2.96%)	31 (4.1%)	19 (1.72%)	25 (3.88%)
Medications	G03AA	Progestogens and estrogens, fixed combinations (G03AA)	8 (2.2%)	17 (2.48%)	3 (0.53%)	4 (0.72%)	5 (1.48%)	16 (2.12%)	13 (1.18%)	8 (1.24%)
Medications	C10AA01	Simvastatin (C10AA01)	1 (0.28%)	5 (0.73%)	12 (2.13%)	8 (1.44%)	8 (2.37%)	3 (0.4%)	19 (1.72%)	12 (1.86%)
Medications	C09DB04	Telmisartan+amlodipine (C09DB04)	10 (2.75%)	4 (0.58%)	4 (0.71%)	2 (0.36%)	1 (0.3%)	13 (1.72%)	6 (0.54%)	2 (0.31%)
Medications	total_meds_used	Total number of drugs taken	2.3 (2.62)	1.9 (2.21)	1.7 (2.01)	2 (2.39)	1.8 (2.25)	2.1 (2.43)	1.8 (2.18)	1.8 (2.27)
Other	bornByCaesereanSection	Born by caeserean section (N0Y1)	13 (3.58%)	17 (2.48%)	2 (0.36%)	9 (1.62%)	10 (2.96%)	21 (2.78%)	13 (1.18%)	17 (2.64%)
Other	dringingWaterAtHome_well	Drinkingwater from well (N0Y1)	30 (8.26%)	54 (7.88%)	74 (13.14%)	68 (12.21%)	46 (13.61%)	58 (7.67%)	132 (11.93%)	82 (12.73%)
Other	alcohol_frequency_num	Frequency of alcohol consumption	3 (1.7)	2.8 (1.61)	2.7 (1.56)	2.9 (1.62)	3 (1.69)	3 (1.65)	2.7 (1.6)	2.9 (1.65)
Other	has_smoked	Has smoked (N0Y1)	178 (49.04%)	278 (40.58%)	196 (34.81%)	216 (38.78%)	160 (47.34%)	344 (45.5%)	402 (36.35%)	282 (43.79%)
Other	conditionBowel_name	Bowel condition (don't know)	12 (3.31%)	24 (3.5%)	13 (2.31%)	27 (4.85%)	7 (2.07%)	30 (3.97%)	31 (2.8%)	22 (3.42%)
Other	conditionBowel_name	Bowel condition (often constipated)	34 (9.37%)	127 (18.54%)	144 (25.58%)	77 (13.82%)	28 (8.28%)	105 (13.89%)	244 (22.06%)	61 (9.47%)
Other	conditionBowel_name	Bowel condition (often diarrhea)	55 (15.15%)	61 (8.91%)	23 (4.09%)	36 (6.46%)	46 (13.61%)	92 (12.17%)	60 (5.42%)	69 (10.71%)
Other	conditionBowel_name	Bowel condition (altering diarhhea and constipation)	45 (12.4%)	82 (11.97%)	58 (10.3%)	76 (13.64%)	39 (11.54%)	96 (12.7%)	123 (11.12%)	81 (12.58%)
Other	conditionBowel_name	Bowel condition (normal)	216 (59.5%)	391 (57.08%)	323 (57.37%)	341 (61.22%)	217 (64.2%)	432 (57.14%)	646 (58.41%)	410 (63.66%)
Other	frequencyGutEmpting_name	Gut empting frequency (more than 2 times a day)	18 (4.96%)	17 (2.48%)	6 (1.07%)	7 (1.26%)	14 (4.14%)	28 (3.7%)	13 (1.18%)	21 (3.26%)
Other	frequencyGutEmpting_name	Gut empting frequency (2 times a day)	109 (30.03%)	131 (19.12%)	78 (13.85%)	106 (19.03%)	93 (27.51%)	186 (24.6%)	176 (15.91%)	155 (24.07%)
Other	frequencyGutEmpting_name	Gut empting frequency (once a day)	191 (52.62%)	374 (54.6%)	285 (50.62%)	344 (61.76%)	199 (58.88%)	413 (54.63%)	591 (53.44%)	389 (60.4%)
Other	frequencyGutEmpting_name	Gut empting frequency (3- 6 times a week)	32 (8.82%)	131 (19.12%)	129 (22.91%)	83 (14.9%)	28 (8.28%)	100 (13.23%)	237 (21.43%)	66 (10.25%)
Other	frequencyGutEmpting_name	Gut empting frequency (1-2 times a week)	9 (2.48%)	26 (3.8%)	57 (10.12%)	14 (2.51%)	3 (0.89%)	19 (2.51%)	79 (7.14%)	11 (1.71%)
Other	frequencyGutEmpting_name	Gut empting frequency (less than once a week)	#N/A	1 (0.15%)	1 (0.18%)	1 (0.18%)	#N/A	1 (0.13%)	2 (0.18%)	#N/A
Other	frequencyGutEmpting_name	Gut empting frequency (irregular)	3 (0.83%)	5 (0.73%)	4 (0.71%)	2 (0.36%)	#N/A	8 (1.06%)	5 (0.45%)	1 (0.16%)
Other	frequencyTakenProbiotic	Frequency taken probiotic (daily)	7 (1.93%)	10 (1.46%)	14 (2.49%)	6 (1.08%)	2 (0.59%)	16 (2.12%)	19 (1.72%)	4 (0.62%)
Other	frequencyTakenProbiotic	Frequency taken probiotic (3-5 times a week)	11 (3.03%)	15 (2.19%)	18 (3.2%)	18 (3.23%)	6 (1.78%)	18 (2.38%)	34 (3.07%)	16 (2.48%)
Other	frequencyTakenProbiotic	Frequency taken probiotic (1-2 times a week)	29 (7.99%)	41 (5.99%)	29 (5.15%)	33 (5.92%)	13 (3.85%)	54 (7.14%)	53 (4.79%)	38 (5.9%)
Other	frequencyTakenProbiotic	Frequency taken probiotic ( a few times a month)	146 (40.22%)	281 (41.02%)	203 (36.06%)	222 (39.86%)	128 (37.87%)	321 (42.46%)	421 (38.07%)	238 (36.96%)
Other	frequencyTakenProbiotic	Frequency taken probiotic (never)	169 (46.56%)	338 (49.34%)	297 (52.75%)	278 (49.91%)	188 (55.62%)	346 (45.77%)	577 (52.17%)	347 (53.88%)
Other	usualStoolType_category	Usual stool type - constipation (BSFS 1, 2)	52 (14.33%)	174 (25.4%)	206 (36.59%)	106 (19.03%)	22 (6.51%)	137 (18.12%)	358 (32.37%)	65 (10.09%)
Other	usualStoolType_category	Usual stool type - diarrhea (BSFS 6, 7)	94 (25.9%)	97 (14.16%)	48 (8.53%)	115 (20.65%)	116 (34.32%)	167 (22.09%)	112 (10.13%)	191 (29.66%)
Other	usualStoolType_category	Usual stool type - normal (BSFS 3, 4, 5)	206 (56.75%)	396 (57.81%)	295 (52.4%)	322 (57.81%)	186 (55.03%)	435 (57.54%)	604 (54.61%)	366 (56.83%)

## Sheet: Table 2
factor_name	Model	Covariates	p.value	Drug_confounded
Disorders of lipoprotein metabolism and other lipidemias (E78)	Enterotype model	Gender/BMI/Age/Stool consistency/10-year AB	0.000842515
Disorders of lipoprotein metabolism and other lipidemias (E78)	Enterotype model	Gender/BMI/Age/Stool consistency/C10AA01	4.63265e-05
Disorders of lipoprotein metabolism and other lipidemias (E78)	Enterotype model	Gender/BMI/Age/Stool consistency/C10AA05	7.25028e-05
Disorders of lipoprotein metabolism and other lipidemias (E78)	Enterotype model	Gender/BMI/Age/Stool consistency/C10AA07	0.000516016
Other anxiety disorders (F41)	Community type model	Gender/BMI/Age/Stool consistency/10-year AB	0.106094	Yes
Other anxiety disorders (F41)	Community type model	Gender/BMI/Age/Stool consistency/N05AH04	0.00648829
Other anxiety disorders (F41)	Community type model	Gender/BMI/Age/Stool consistency/N05BA01	0.00755667
Other anxiety disorders (F41)	Community type model	Gender/BMI/Age/Stool consistency/N05BA12	0.00956722
Other anxiety disorders (F41)	Community type model	Gender/BMI/Age/Stool consistency/N05CF01	0.00508365
Other anxiety disorders (F41)	Community type model	Gender/BMI/Age/Stool consistency/N05CF02	0.00328899
Other anxiety disorders (F41)	Community type model	Gender/BMI/Age/Stool consistency/N06AA	0.00423197
Other anxiety disorders (F41)	Community type model	Gender/BMI/Age/Stool consistency/N06AB	0.0047253
Other anxiety disorders (F41)	Community type model	Gender/BMI/Age/Stool consistency/N06AB06	0.00336508
Other anxiety disorders (F41)	Community type model	Gender/BMI/Age/Stool consistency/N06AB10	0.00421474
Other anxiety disorders (F41)	Community type model	Gender/BMI/Age/Stool consistency/N06AX	0.00479303
Other anxiety disorders (F41)	Community type model	Gender/BMI/Age/Stool consistency/N06AX16	0.00599725
Other anxiety disorders (F41)	Community type model	Gender/BMI/Age/Stool consistency/N06AX21	0.00338839
Other anxiety disorders (F41)	Community type model	Gender/BMI/Age/Stool consistency/N06AX22	0.005615
Gout (M10)	Enterotype model	Gender/BMI/Age/Stool consistency/10-year AB	2.69743e-05
Gout (M10)	Community type model	Gender/BMI/Age/Stool consistency/10-year AB	0.000398052
Gout (M10)	Enterotype model	Gender/BMI/Age/Stool consistency/M04AA01	0.000431935
Gout (M10)	Community type model	Gender/BMI/Age/Stool consistency/M04AA01	0.00144892
Essential (primary) hypertension (I10)	Enterotype model	Gender/BMI/Age/Stool consistency/10-year AB	0.00356373
Essential (primary) hypertension (I10)	Enterotype model	Gender/BMI/Age/Stool consistency/C07AA	0.000246221
Essential (primary) hypertension (I10)	Enterotype model	Gender/BMI/Age/Stool consistency/C07AB02	0.00075251
Essential (primary) hypertension (I10)	Enterotype model	Gender/BMI/Age/Stool consistency/C07AB12	0.000903872
Essential (primary) hypertension (I10)	Enterotype model	Gender/BMI/Age/Stool consistency/C08CA	0.000405349
Essential (primary) hypertension (I10)	Enterotype model	Gender/BMI/Age/Stool consistency/C08CA01	0.000188826
Essential (primary) hypertension (I10)	Enterotype model	Gender/BMI/Age/Stool consistency/C09AA	0.000797271
Essential (primary) hypertension (I10)	Enterotype model	Gender/BMI/Age/Stool consistency/C09AA04	0.000129011
Essential (primary) hypertension (I10)	Enterotype model	Gender/BMI/Age/Stool consistency/C09AA05	0.000184077
Essential (primary) hypertension (I10)	Enterotype model	Gender/BMI/Age/Stool consistency/C09BA	0.000329334
Essential (primary) hypertension (I10)	Enterotype model	Gender/BMI/Age/Stool consistency/C09BA04	0.000256398
Essential (primary) hypertension (I10)	Enterotype model	Gender/BMI/Age/Stool consistency/C09BB04	0.000242028
Essential (primary) hypertension (I10)	Enterotype model	Gender/BMI/Age/Stool consistency/C09BX01	0.000268216
Essential (primary) hypertension (I10)	Enterotype model	Gender/BMI/Age/Stool consistency/C09CA	0.000213419
Essential (primary) hypertension (I10)	Enterotype model	Gender/BMI/Age/Stool consistency/C09CA06	0.00028995
Essential (primary) hypertension (I10)	Enterotype model	Gender/BMI/Age/Stool consistency/C09CA07	0.00089499
Essential (primary) hypertension (I10)	Enterotype model	Gender/BMI/Age/Stool consistency/C09DA	0.000376409
Essential (primary) hypertension (I10)	Enterotype model	Gender/BMI/Age/Stool consistency/C09DA07	0.000409082
Essential (primary) hypertension (I10)	Enterotype model	Gender/BMI/Age/Stool consistency/C09DB04	0.000467247
Chronic tubulo-interstitial nephritis (N11)	Enterotype model	Gender/BMI/Age/Stool consistency/10-year AB	0.0907554	Yes
Chronic tubulo-interstitial nephritis (N11)	Enterotype model	Gender/BMI/Age/Stool consistency/J01AA02	0.00232274
Chronic tubulo-interstitial nephritis (N11)	Enterotype model	Gender/BMI/Age/Stool consistency/J01CA04	0.00223407
Chronic tubulo-interstitial nephritis (N11)	Enterotype model	Gender/BMI/Age/Stool consistency/J01CR02	0.00288706
Chronic tubulo-interstitial nephritis (N11)	Enterotype model	Gender/BMI/Age/Stool consistency/J01D	0.00232458
Chronic tubulo-interstitial nephritis (N11)	Enterotype model	Gender/BMI/Age/Stool consistency/J01DC02	0.00369939
Chronic tubulo-interstitial nephritis (N11)	Enterotype model	Gender/BMI/Age/Stool consistency/J01FA09	0.00234278
Chronic tubulo-interstitial nephritis (N11)	Enterotype model	Gender/BMI/Age/Stool consistency/J01FA10	0.00222949
Chronic tubulo-interstitial nephritis (N11)	Enterotype model	Gender/BMI/Age/Stool consistency/J01MA02	0.00232083
Chronic tubulo-interstitial nephritis (N11)	Enterotype model	Gender/BMI/Age/Stool consistency/J01XE01	0.00214848
Chronic tubulo-interstitial nephritis (N11)	Enterotype model	Gender/BMI/Age/Stool consistency/G04BD	0.00232469
Chronic tubulo-interstitial nephritis (N11)	Enterotype model	Gender/BMI/Age/Stool consistency/G04BE03	0.00220206
Chronic tubulo-interstitial nephritis (N11)	Enterotype model	Gender/BMI/Age/Stool consistency/G04CA	0.00226478

## Sheet: Table 3A
analysis_factor	factor_name	Model	p.value	FDR
B37	Candidiasis (B37)	Enterotype model	0.888056	0.929035
B37	Candidiasis (B37)	Community type model	0.630685	0.779204
E78	Disorders of lipoprotein metabolism and other lipidemias (E78)	Enterotype model	0.0494753	0.872297
E78	Disorders of lipoprotein metabolism and other lipidemias (E78)	Community type model	0.578711	0.779204
F32	Major depressive disorder, single episode (F32)	Enterotype model	0.651674	0.872297
F32	Major depressive disorder, single episode (F32)	Community type model	0.321839	0.779204
F33	Major depressive disorder, recurrent (F33)	Enterotype model	0.132934	0.872297
F33	Major depressive disorder, recurrent (F33)	Community type model	0.258871	0.779204
F41	Other anxiety disorders (F41)	Enterotype model	0.84058	0.929035
F41	Other anxiety disorders (F41)	Community type model	0.544228	0.779204
G43	Migraine (G43)	Enterotype model	0.226887	0.872297
G43	Migraine (G43)	Community type model	0.92054	0.92054
H25	Age-related cataract (H25)	Enterotype model	0.276862	0.872297
H25	Age-related cataract (H25)	Community type model	0.656172	0.779204
H40	Glaucoma (H40)	Enterotype model	0.672164	0.872297
H40	Glaucoma (H40)	Community type model	0.387306	0.779204
I25	Chronic ischemic heart disease (I25)	Enterotype model	0.741629	0.880685
I25	Chronic ischemic heart disease (I25)	Community type model	0.490755	0.779204
I49	Other cardiac arrhythmias (I49)	Enterotype model	0.556222	0.872297
I49	Other cardiac arrhythmias (I49)	Community type model	0.650175	0.779204
I84	Haemorrhoids (I84)	Enterotype model	0.688656	0.872297
I84	Haemorrhoids (I84)	Community type model	0.411794	0.779204
J30	Vasomotor and allergic rhinitis (J30)	Enterotype model	0.337831	0.872297
J30	Vasomotor and allergic rhinitis (J30)	Community type model	0.787606	0.880266
J31	Chronic rhinitis, nasopharyngitis and pharyngitis (J31)	Enterotype model	0.393303	0.872297
J31	Chronic rhinitis, nasopharyngitis and pharyngitis (J31)	Community type model	0.101949	0.779204
J45	Asthma (J45)	Enterotype model	0.668166	0.872297
J45	Asthma (J45)	Community type model	0.322339	0.779204
K29	Gastritis and duodenitis (K29)	Enterotype model	0.151424	0.872297
K29	Gastritis and duodenitis (K29)	Community type model	0.0134933	0.256372
K80	Cholelithiasis (K80)	Enterotype model	0.611694	0.872297
K80	Cholelithiasis (K80)	Community type model	0.656172	0.779204
M06	Other rheumatoid arthritis (M06)	Enterotype model	0.663168	0.872297
M06	Other rheumatoid arthritis (M06)	Community type model	0.612694	0.779204
N95	Menopausal and other perimenopausal disorders (N95)	Enterotype model	0.582209	0.872297
N95	Menopausal and other perimenopausal disorders (N95)	Community type model	0.206897	0.779204
N97	Female infertility (N97)	Enterotype model	0.929035	0.929035
N97	Female infertility (N97)	Community type model	0.863568	0.911544

## Sheet: Table 3B
Cluster	Disease	Disease subtype	Disease subtype name	Freq
Enterotype B	Disorders of lipoprotein metabolism and other lipidemias (E78)	E78.0	Pure hypercholesterolemia (E78.0)	63 (36%)
Enterotype F	Disorders of lipoprotein metabolism and other lipidemias (E78)	E78.0	Pure hypercholesterolemia (E78.0)	59 (33.71%)
Enterotype P	Disorders of lipoprotein metabolism and other lipidemias (E78)	E78.0	Pure hypercholesterolemia (E78.0)	53 (30.29%)
Enterotype B	Disorders of lipoprotein metabolism and other lipidemias (E78)	E78.2	Mixed hyperlipidemia (E78.2)	30 (29.13%)
Enterotype F	Disorders of lipoprotein metabolism and other lipidemias (E78)	E78.2	Mixed hyperlipidemia (E78.2)	50 (48.54%)
Enterotype P	Disorders of lipoprotein metabolism and other lipidemias (E78)	E78.2	Mixed hyperlipidemia (E78.2)	23 (22.33%)
Community type 1	Gastritis and duodenitis (K29)	K29.1	Other acute gastritis (K29.1)	7 (31.82%)
Community type 2	Gastritis and duodenitis (K29)	K29.1	Other acute gastritis (K29.1)	5 (22.73%)
Community type 3	Gastritis and duodenitis (K29)	K29.1	Other acute gastritis (K29.1)	6 (27.27%)
Community type 4	Gastritis and duodenitis (K29)	K29.1	Other acute gastritis (K29.1)	2 (9.09%)
Community type 5	Gastritis and duodenitis (K29)	K29.1	Other acute gastritis (K29.1)	2 (9.09%)
Community type 1	Gastritis and duodenitis (K29)	K29.3	Chronic superficial gastritis (K29.3)	4 (11.43%)
Community type 2	Gastritis and duodenitis (K29)	K29.3	Chronic superficial gastritis (K29.3)	20 (57.14%)
Community type 3	Gastritis and duodenitis (K29)	K29.3	Chronic superficial gastritis (K29.3)	5 (14.29%)
Community type 4	Gastritis and duodenitis (K29)	K29.3	Chronic superficial gastritis (K29.3)	3 (8.57%)
Community type 5	Gastritis and duodenitis (K29)	K29.3	Chronic superficial gastritis (K29.3)	3 (8.57%)
Community type 1	Gastritis and duodenitis (K29)	K29.4	Chronic atrophic gastritis (K29.4)	7 (23.33%)
Community type 2	Gastritis and duodenitis (K29)	K29.4	Chronic atrophic gastritis (K29.4)	8 (26.67%)
Community type 3	Gastritis and duodenitis (K29)	K29.4	Chronic atrophic gastritis (K29.4)	3 (10%)
Community type 4	Gastritis and duodenitis (K29)	K29.4	Chronic atrophic gastritis (K29.4)	7 (23.33%)
Community type 5	Gastritis and duodenitis (K29)	K29.4	Chronic atrophic gastritis (K29.4)	5 (16.67%)
Community type 1	Gastritis and duodenitis (K29)	K29.5	Chronic gastritis, unspecified (K29.5)	4 (16.67%)
Community type 2	Gastritis and duodenitis (K29)	K29.5	Chronic gastritis, unspecified (K29.5)	5 (20.83%)
Community type 3	Gastritis and duodenitis (K29)	K29.5	Chronic gastritis, unspecified (K29.5)	7 (29.17%)
Community type 4	Gastritis and duodenitis (K29)	K29.5	Chronic gastritis, unspecified (K29.5)	7 (29.17%)
Community type 5	Gastritis and duodenitis (K29)	K29.5	Chronic gastritis, unspecified (K29.5)	1 (4.17%)
Community type 1	Gastritis and duodenitis (K29)	K29.6	Other gastritis (K29.6)	4 (11.76%)
Community type 2	Gastritis and duodenitis (K29)	K29.6	Other gastritis (K29.6)	8 (23.53%)
Community type 3	Gastritis and duodenitis (K29)	K29.6	Other gastritis (K29.6)	9 (26.47%)
Community type 4	Gastritis and duodenitis (K29)	K29.6	Other gastritis (K29.6)	9 (26.47%)
Community type 5	Gastritis and duodenitis (K29)	K29.6	Other gastritis (K29.6)	4 (11.76%)
Community type 1	Gastritis and duodenitis (K29)	K29.7	Gastritis, unspecified (K29.7)	4 (9.09%)
Community type 2	Gastritis and duodenitis (K29)	K29.7	Gastritis, unspecified (K29.7)	8 (18.18%)
Community type 3	Gastritis and duodenitis (K29)	K29.7	Gastritis, unspecified (K29.7)	13 (29.55%)
Community type 4	Gastritis and duodenitis (K29)	K29.7	Gastritis, unspecified (K29.7)	9 (20.45%)
Community type 5	Gastritis and duodenitis (K29)	K29.7	Gastritis, unspecified (K29.7)	10 (22.73%)

## Sheet: Table 4A
analysis_factor	factor_name	Model	Population	Covariates	p.value	FDR	prevalent_cases_removed	PH_assumption
J20	Acute bronchitis (J20)	Community type model	Full population	Gender/BMI/Age/Stool consistency	0.505154	0.867896	J20	Assumptions not met
J20	Acute bronchitis (J20)	Enterotype model	Full population	Gender/BMI/Age/Stool consistency	0.812845	0.949694	J20	Assumptions not met
J02	Acute pharyngitis (J02)	Community type model	Full population	Gender/BMI/Age/Stool consistency	0.0947627	0.666204	J02	Ok
J02	Acute pharyngitis (J02)	Enterotype model	Full population	Gender/BMI/Age/Stool consistency	0.244575	0.822525	J02	Ok
H25	Age-related cataract (H25)	Community type model	Full population	Gender/BMI/Age/Stool consistency	0.210647	0.867896	H25	Ok
H25	Age-related cataract (H25)	Enterotype model	Full population	Gender/BMI/Age/Stool consistency	0.0608114	0.822525	H25	Ok
J45	Asthma (J45)	Community type model	Full population	Gender/BMI/Age/Stool consistency	0.777554	0.930215	J45	Ok
J45	Asthma (J45)	Enterotype model	Full population	Gender/BMI/Age/Stool consistency	0.4985	0.822525	J45	Ok
I48	Atrial fibrillation and flutter (I48)	Community type model	Full population	Gender/BMI/Age/Stool consistency	0.525997	0.867896	I48	Ok
I48	Atrial fibrillation and flutter (I48)	Enterotype model	Full population	Gender/BMI/Age/Stool consistency	0.230435	0.822525	I48	Ok
D12	Benign neoplasm of colon, rectum, anus and anal canal (D12)	Community type model	Full population	Gender/BMI/Age/Stool consistency	0.193145	0.867896	D12/C18	Assumptions not met
D12	Benign neoplasm of colon, rectum, anus and anal canal (D12)	Enterotype model	Full population	Gender/BMI/Age/Stool consistency	0.452375	0.822525	D12/C18	Assumptions not met
B37	Candidiasis (B37)	Community type model	Women subpopulation	BMI/Age/Stool consistency	0.341311	0.867896	B37	Assumptions not met
B37	Candidiasis (B37)	Enterotype model	Women subpopulation	BMI/Age/Stool consistency	0.621383	0.861512	B37	Assumptions not met
K80	Cholelithiasis (K80)	Community type model	Full population	Gender/BMI/Age/Stool consistency	0.620758	0.903853	K80	Ok
K80	Cholelithiasis (K80)	Enterotype model	Full population	Gender/BMI/Age/Stool consistency	0.599748	0.861512	K80	Ok
J35	Chronic diseases of tonsils and adenoids (J35)	Community type model	Full population	Gender/BMI/Age/Stool consistency	0.817462	0.930215	J35	Ok
J35	Chronic diseases of tonsils and adenoids (J35)	Enterotype model	Full population	Gender/BMI/Age/Stool consistency	0.892455	0.949694	J35	Ok
I25	Chronic ischemic heart disease (I25)	Community type model	Full population	Gender/BMI/Age/Stool consistency	0.817149	0.930215	I25	Ok
I25	Chronic ischemic heart disease (I25)	Enterotype model	Full population	Gender/BMI/Age/Stool consistency	0.243417	0.822525	I25	Ok
J31	Chronic rhinitis, nasopharyngitis and pharyngitis (J31)	Community type model	Full population	Gender/BMI/Age/Stool consistency	0.212589	0.867896	J31	Ok
J31	Chronic rhinitis, nasopharyngitis and pharyngitis (J31)	Enterotype model	Full population	Gender/BMI/Age/Stool consistency	0.0761666	0.822525	J31	Ok
E78	Disorders of lipoprotein metabolism and other lipidemias (E78)	Community type model	Full population	Gender/BMI/Age/Stool consistency	0.525163	0.867896	I10/I11/E78	Ok
E78	Disorders of lipoprotein metabolism and other lipidemias (E78)	Enterotype model	Full population	Gender/BMI/Age/Stool consistency	0.193314	0.822525	I10/I11/E78	Ok
I10	Essential (primary) hypertension (I10)	Community type model	Full population	Gender/BMI/Age/Stool consistency	0.394489	0.867896	I10/I11/E78	Assumptions not met
I10	Essential (primary) hypertension (I10)	Enterotype model	Full population	Gender/BMI/Age/Stool consistency	0.171812	0.822525	I10/I11/E78	Assumptions not met
N97	Female infertility (N97)	Community type model	Women subpopulation	BMI/Age/Stool consistency	0.414746	0.867896	N97	Assumptions not met
N97	Female infertility (N97)	Enterotype model	Women subpopulation	BMI/Age/Stool consistency	0.483982	0.822525	N97	Assumptions not met
K29	Gastritis and duodenitis (K29)	Community type model	Full population	Gender/BMI/Age/Stool consistency	0.959754	0.959754	K29	Ok
K29	Gastritis and duodenitis (K29)	Enterotype model	Full population	Gender/BMI/Age/Stool consistency	0.666325	0.861512	K29	Ok
K21	Gastro-esophageal reflux disease (K21)	Community type model	Full population	Gender/BMI/Age/Stool consistency	0.704015	0.914561	K21	Ok
K21	Gastro-esophageal reflux disease (K21)	Enterotype model	Full population	Gender/BMI/Age/Stool consistency	0.665253	0.861512	K21	Ok
H40	Glaucoma (H40)	Community type model	Full population	Gender/BMI/Age/Stool consistency	0.438514	0.867896	H40	Assumptions not met
H40	Glaucoma (H40)	Enterotype model	Full population	Gender/BMI/Age/Stool consistency	0.340331	0.822525	H40	Assumptions not met
M10	Gout (M10)	Community type model	Full population	Gender/BMI/Age/Stool consistency	0.486115	0.867896	M10	Ok
M10	Gout (M10)	Enterotype model	Full population	Gender/BMI/Age/Stool consistency	0.446007	0.822525	M10	Ok
I84	Haemorrhoids (I84)	Community type model	Full population	Gender/BMI/Age/Stool consistency	0.694395	0.914561	I84	Ok
I84	Haemorrhoids (I84)	Enterotype model	Full population	Gender/BMI/Age/Stool consistency	0.908829	0.949694	I84	Ok
I50	Heart failure (I50)	Community type model	Full population	Gender/BMI/Age/Stool consistency	0.492313	0.867896	I50	Ok
I50	Heart failure (I50)	Enterotype model	Full population	Gender/BMI/Age/Stool consistency	0.782489	0.949694	I50	Ok
I11	Hypertensive heart disease (I11)	Community type model	Full population	Gender/BMI/Age/Stool consistency	0.415576	0.867896	I10/I11/E78	Assumptions not met
I11	Hypertensive heart disease (I11)	Enterotype model	Full population	Gender/BMI/Age/Stool consistency	0.920915	0.949694	I10/I11/E78	Assumptions not met
D50	Iron deficiency anemia (D50)	Community type model	Full population	Gender/BMI/Age/Stool consistency	0.903979	0.948905	D50	Ok
D50	Iron deficiency anemia (D50)	Enterotype model	Full population	Gender/BMI/Age/Stool consistency	0.976743	0.976743	D50	Ok
E73	Lactose intolerance (E73)	Community type model	Full population	Gender/BMI/Age/Stool consistency	0.054353	0.666204	E73	Ok
E73	Lactose intolerance (E73)	Enterotype model	Full population	Gender/BMI/Age/Stool consistency	0.117645	0.822525	E73	Ok
F32	Major depressive disorder, single episode (F32)	Community type model	Full population	Gender/BMI/Age/Stool consistency	0.10094	0.666204	F32/F33/F41	Assumptions not met
F32	Major depressive disorder, single episode (F32)	Enterotype model	Full population	Gender/BMI/Age/Stool consistency	0.0585393	0.822525	F32/F33/F41	Assumptions not met
N95	Menopausal and other perimenopausal disorders (N95)	Community type model	Women subpopulation	BMI/Age/Stool consistency	0.463225	0.867896	N95	Ok
N95	Menopausal and other perimenopausal disorders (N95)	Enterotype model	Women subpopulation	BMI/Age/Stool consistency	0.443343	0.822525	N95	Ok
G43	Migraine (G43)	Community type model	Full population	Gender/BMI/Age/Stool consistency	0.0431455	0.666204	G43	Ok
G43	Migraine (G43)	Enterotype model	Full population	Gender/BMI/Age/Stool consistency	0.445218	0.822525	G43	Ok
F41	Other anxiety disorders (F41)	Community type model	Full population	Gender/BMI/Age/Stool consistency	0.920151	0.948905	F32/F33/F41	Ok
F41	Other anxiety disorders (F41)	Enterotype model	Full population	Gender/BMI/Age/Stool consistency	0.866836	0.949694	F32/F33/F41	Ok
M13	Other arthritis (M13)	Community type model	Full population	Gender/BMI/Age/Stool consistency	0.620038	0.903853	M13	Ok
M13	Other arthritis (M13)	Enterotype model	Full population	Gender/BMI/Age/Stool consistency	0.620413	0.861512	M13	Ok
I49	Other cardiac arrhythmias (I49)	Community type model	Full population	Gender/BMI/Age/Stool consistency	0.243402	0.867896	I49	Ok
I49	Other cardiac arrhythmias (I49)	Enterotype model	Full population	Gender/BMI/Age/Stool consistency	0.418798	0.822525	I49	Ok
M15	Polyosteoarthritis (M15)	Community type model	Full population	Gender/BMI/Age/Stool consistency	0.0915861	0.666204	M15	Assumptions not met
M15	Polyosteoarthritis (M15)	Enterotype model	Full population	Gender/BMI/Age/Stool consistency	0.457347	0.822525	M15	Assumptions not met
E11	Type 2 diabetes mellitus (E11)	Community type model	Full population	Gender/BMI/Age/Stool consistency	0.894382	0.948905	E11/E10	Ok
E11	Type 2 diabetes mellitus (E11)	Enterotype model	Full population	Gender/BMI/Age/Stool consistency	0.678767	0.861512	E11/E10	Ok
J30	Vasomotor and allergic rhinitis (J30)	Community type model	Full population	Gender/BMI/Age/Stool consistency	0.629958	0.903853	J30	Ok
J30	Vasomotor and allergic rhinitis (J30)	Enterotype model	Full population	Gender/BMI/Age/Stool consistency	0.423257	0.822525	J30	Ok
E55	Vitamin D deficiency (E55)	Community type model	Full population	Gender/BMI/Age/Stool consistency	0.720563	0.914561	E55	Assumptions not met
E55	Vitamin D deficiency (E55)	Enterotype model	Full population	Gender/BMI/Age/Stool consistency	0.315418	0.822525	E55	Assumptions not met

## Sheet: Table 4B
analysis_factor	factor_name	term	coef	exp(coef)	se(coef)	z-statistic	p.value
G43	Migraine (G43)	Age	-0.0438958	0.957054	0.0155069	-2.83073	0.00464424
G43	Migraine (G43)	BMI	-0.00994625	0.990103	0.0374078	-0.265887	0.790326
G43	Migraine (G43)	usualStoolType_categoryDiarrhea	-0.571089	0.56491	0.635127	-0.899174	0.36856
G43	Migraine (G43)	usualStoolType_categoryNormal	-0.122415	0.884781	0.429598	-0.284953	0.77568
G43	Migraine (G43)	gender	1.20123	3.3242	0.546565	2.19778	0.027965
G43	Migraine (G43)	Community type 2	-0.00865368	0.991384	0.498744	-0.0173509	0.986157
G43	Migraine (G43)	Community type 3	-1.69307	0.183954	0.828797	-2.0428	0.0410719
G43	Migraine (G43)	Community type 4	-0.915007	0.400514	0.648702	-1.41052	0.158387
G43	Migraine (G43)	Community type 5	0.0255504	1.02588	0.608145	0.0420136	0.966488
